# Supplementary material for: Separation and Characterization of Heterogeneity Among Various Sizes of Outer Membrane Vesicles Derived from the Probiotic Escherichia coli Nissle 1917
Source: Membranes (Basel). 2025 May 5;15(5):141. doi: 10.3390/membranes15050141 (PMC12113494; doi:10.3390/membranes15050141)
Supplement: Supplementary file 1 [file membranes-15-00141-s001.zip]

Archive with 3 entries (3 files):
- Supplementary file 1 2025.5.4.pdf
- Supplementary file 2.xlsx.xlsx
- Supplementary file 3.xlsx.xlsx
