# Supplementary material for: Separation and Characterization of Heterogeneity Among Various Sizes of Outer Membrane Vesicles Derived from the Probiotic Escherichia coli Nissle 1917
Source: Membranes (Basel). 2025 May 5;15(5):141. doi: 10.3390/membranes15050141 (PMC12113494; doi:10.3390/membranes15050141)
Supplement: Supplementary file 1 [file membranes-15-00141-s001.zip › Supplementary file 2.xlsx.xlsx]

## Sheet: Common
Supplementary file 2
Table S2. Comparison of the total proteins contained in the EcN-derived OMVs of three specific sizes (<50 nm, 50–100 nm, and 100–300 nm).
Gene name	Protein accession	Matched peptides	Coverage (%)	MW (kDa)	Sequence length	P-value	EcN-derived OMVs < 50 nm. Intensity value	50 < EcN-derived OMVs < 100 nm. Intensity value	100 < EcN-derived OMVs < 300 nm. Intensity value	EcN-derived OMVs < 50 nm. Log2 Intensity value	50 < EcN-derived OMVs < 100 nm. Log2 Intensity value	100 < EcN-derived OMVs < 300 nm. Log2 Intensity value	Subcellular
tufA;tufA;tufB	A0A0M3KKV1	24	69.29	43.284	394	1.9541e-18	105733	6139	8559.08	16.6901	12.5838	13.0632	Cytoplasmic
rplQ	B1X6E6	5	33.86	14.365	127	4.56728e-14	46418.6	16358.8	3301.86	15.5024	13.9978	11.6891	Cytoplasmic
rpsD	B1X6E8	12	53.4	23.469	206	5.55002e-20	24261	4802.97	226754	14.5663	12.2297	17.7908	Cytoplasmic
rpmJ1;rpmJ;rpmJ	B1X6F1	1	21.05	4.364	38	1.08108e-07	239139	4908.59	848.061	17.8675	12.2611	9.72802	Cytoplasmic
rplO	B1X6F3	9	59.03	14.98	144	8.94916e-19	13333.7	5552.23	1835.77	13.7028	12.4389	10.8422	Cytoplasmic
rpsH	B1X6F8	7	55.38	14.127	130	1.10114e-16	436186	4020.86	4152.6	18.7346	11.9733	12.0198	Cytoplasmic
rplE	B1X6G0	12	58.1	20.302	179	1.16052e-19	10652.5	1064.8	3447.09	13.3789	10.0564	11.7512	Cytoplasmic
rpmC	B1X6G4	1	23.81	7.273	63	6.27455e-17	3431.11	2639.29	4731.34	11.7445	11.3659	12.208	Cytoplasmic
rplP	B1X6G5	4	39.71	15.281	136	4.76784e-12	907.306	946.139	315.183	9.82545	9.88591	8.30005	Periplasmic
rplV	B1X6G6	5	41.82	12.226	110	1.77879e-13	916.156	5231.08	5634.97	9.83945	12.3529	12.4602	Cytoplasmic
rplD	B1X6H0	7	46.77	22.087	201	4.11821e-15	4305.96	3029.01	1684.48	12.0721	11.5646	10.7181	Cytoplasmic
rplC	B1X6H1	12	58.37	22.244	209	5.87948e-20	3629.61	2722.08	2815.23	11.8256	11.4105	11.459	Cytoplasmic
fusA	B1X6J0	14	26.28	77.581	704	2.82141e-16	1775.61	51.4172	153.113	10.7941	5.68418	7.25846	Cytoplasmic
rpsG	B1X6J1	11	46.37	20.019	179	3.26586e-20	25939.1	1551.28	2603.01	14.6628	10.5992	11.346	Periplasmic
sucC	B1X6Q8	19	61.34	41.393	388	9.39295e-18	1390.14	34.9969	46.7158	10.441	5.12916	5.54584	Cytoplasmic
tolB	B1X6S1	16	50.47	45.956	430	1.04735e-19	46354.5	23454.6	22623	15.5004	14.5176	14.4655	Periplasmic
gpmA	B1X786	3	13.2	28.556	250	2.37119e-20	1456.36	272.071	34.9392	10.5081	8.08784	5.12678	Cytoplasmic
uvrB	B1X7A9	21	29.72	76.226	673	1.42471e-21	107.735	570.345	829.361	6.75134	9.15569	9.69586	Cytoplasmic
lolA	B1X831	5	31.53	22.497	203	1.21305e-18	173.971	349.28	277.334	7.44271	8.44824	8.11548	Periplasmic
eco	B1X8A5	7	40.12	18.192	162	1.67561e-17	4363.46	712.893	541.709	12.0913	9.47754	9.08137	Periplasmic
glyS	B1X8H5	25	30.77	76.813	689	1.40961e-18	25656.8	8639.65	9336.17	14.6471	13.0768	13.1886	Cytoplasmic
lldD	B1X8M0	13	41.41	42.728	396	1.57699e-18	13213.7	697.174	320.001	13.6897	9.44537	8.32193	Cytoplasmic
hldD	B1X953	13	41.61	34.893	310	5.15587e-24	464.81	225.298	218.894	8.8605	7.81569	7.77409	Outer Membrane
rpmB	B1X971	4	34.62	9.006	78	1.41592e-18	326.609	2538.22	6171.48	8.35142	11.3096	12.5914	Cytoplasmic
wrbA	B1X9C5	10	57.07	20.846	198	7.06569e-19	13156.4	2112.96	2265.2	13.6835	11.045	11.1454	Extracellular
ghrA	B1X9E7	5	21.15	35.343	312	9.18355e-16	85.45	55.8617	146.352	6.41701	5.80379	7.1933	Cytoplasmic
flgH	B1X9J2	4	22.84	24.615	232	3.09061e-19	4537.99	3342.34	1647.61	12.1478	11.7066	10.6862	Extracellular
flgI	B1X9J3	8	26.3	38.169	365	7.70839e-21	2499.64	1599.1	633.958	11.2875	10.643	9.30824	Periplasmic
tnaA	B1X9T7	25	66.67	52.773	471	3.43985e-18	13532.4	28698.7	26841.5	13.7241	14.8087	14.7122	Cytoplasmic
atpD	B1X9W0	19	53.26	50.325	460	1.46676e-25	7074.51	1422.84	1089.32	12.7884	10.4746	10.0892	Cytoplasmic
atpA	B1X9W2	14	37.23	55.222	513	3.86512e-20	14074.5	858.93	2002.42	13.7808	9.7464	10.9675	Cytoplasmic
rbsD	B1X9X5	4	33.09	15.292	139	1.08771e-13	2620.7	453.142	7816.88	11.3557	8.82382	12.9324	Cytoplasmic
emtA	B1XAN4	7	37.44	22.227	203	1.94676e-18	70549.4	3879.17	6236.05	16.1063	11.9215	12.6064	Periplasmic
lolB	B1XAQ0	9	47.34	23.551	207	2.94579e-17	2762.77	2368.68	877.551	11.4319	11.2099	9.77734	Periplasmic
glyA	B1XB26	6	18.71	45.317	417	1.03239e-14	56970.8	1523.11	1125.01	15.7979	10.5728	10.1357	Cytoplasmic
lepA	B1XB43	16	34.56	66.57	599	6.05752e-17	12985	6914.14	2766.97	13.6646	12.7553	11.4341	Cytoplasmic
glpK	B1XB92	29	64.94	56.231	502	2.48138e-19	103316	6196.12	11667.8	16.6567	12.5972	13.5102	Cytoplasmic
katG	B1XBA8	23	41.32	80.024	726	6.7483e-21	2366.17	8070.64	5475.85	11.2083	12.9785	12.4189	Periplasmic
rpsT	B1XBE8	4	35.63	9.684	87	2.90361e-16	77187.8	8211.17	2765.49	16.2361	13.0034	11.4333	Periplasmic
rplS	B1XBS8	11	67.83	13.133	115	2.42803e-17	1.21425e+06	5498.06	4834.17	20.2116	12.4247	12.2391	Cytoplasmic
rpsP	B1XBT1	4	42.68	9.191	82	4.27978e-15	162.59	1427.07	1934.9	7.3451	10.4788	10.918	Cytoplasmic
rplK	B1XBY5	5	33.8	14.875	142	1.92226e-15	4036.13	7998.81	6363.04	11.9788	12.9656	12.6355	Periplasmic
rplA	B1XBY6	13	55.13	24.73	234	1.54175e-23	14119.1	18442.8	32502	13.7854	14.1708	14.9882	Periplasmic
rplJ	B1XBY7	11	69.7	17.712	165	9.85313e-17	2542.28	6314.44	6002.18	11.3119	12.6244	12.5513	Cytoplasmic
rplL	B1XBY8	6	45.45	12.295	121	5.06154e-20	3622.67	1715.07	1351	11.8228	10.7441	10.3998	Cytoplasmic
rpoB	B1XBY9	49	43.82	150.632	1342	8.49676e-22	377.895	6288.39	12576.8	8.56184	12.6185	13.6185	Cytoplasmic
rpoC	B1XBZ0	57	46.2	155.16	1407	1.66865e-20	3261.32	939.826	2815.32	11.6712	9.87625	11.4591	Cytoplasmic
lamB	B1XC35	6	21.75	49.912	446	5.49397e-19	38403.8	3328.42	1841.93	15.229	11.7006	10.847	Outer Membrane
rpsB	B1XD38	16	68.05	26.744	241	2.62198e-17	82610	21119.3	10948.3	16.334	14.3663	13.4184	Cytoplasmic
bamA	B1XD46	26	38.15	90.553	810	4.65612e-20	2485.12	1719.38	1330.05	11.2791	10.7477	10.3773	Outer Membrane
eno	B1XDI9	11	37.96	45.655	432	1.25766e-18	8622.35	2710.02	1696.52	13.0739	11.4041	10.7284	Cytoplasmic
groES	B1XDP6	2	27.84	10.387	97	5.16002e-09	995.506	9.34773	28.6072	9.95929	3.22462	4.83831	Cytoplasmic
groEL	B1XDP7	28	64.6	57.329	548	5.98875e-19	45448.9	9176.71	6358.9	15.472	13.1638	12.6346	Cytoplasmic
efp	B1XDQ0	3	17.02	20.591	188	5.98521e-13	182.452	178.227	187.822	7.51137	7.47757	7.55322	Cytoplasmic
rpsR	B1XDV2	4	48	8.986	75	1.53957e-14	131478	26338.8	5750.73	17.0045	14.6849	12.4895	Cytoplasmic
rplI	B1XDV3	8	58.39	15.769	149	3.11259e-18	719.993	1385.39	820.883	9.49184	10.4361	9.68103	Cytoplasmic
betB	B1XET7	11	21.84	52.911	490	2.04723e-17	2445.13	804.426	548.379	11.2557	9.65182	9.09903	Cytoplasmic
ynfB	B1XF48	5	40.71	12.909	113	7.92964e-14	1046.45	1147.69	446.953	10.0313	10.1645	8.80398	Periplasmic
mltC	B1XFC3	4	15.6	40.113	359	2.24318e-15	1058.87	820.296	354.645	10.0483	9.68	8.47023	Outer Membrane
deoB	B1XFJ3	6	19.41	44.37	407	1.73081e-09	3574.09	49.8568	111.243	11.8034	5.63972	6.79757	Cytoplasmic
deoD	B1XFJ4	11	52.72	25.95	239	7.57808e-18	1485.79	2530.42	1154.92	10.537	11.3052	10.1736	Cytoplasmic
tig	B1XFM4	17	36.57	48.193	432	1.07037e-19	15739.6	521.749	581.602	13.9421	9.02721	9.18389	Cytoplasmic
rplT	B1XG23	4	23.73	13.497	118	1.09795e-18	971431	13328.5	3046.5	19.8898	13.7022	11.5729	Cytoplasmic
rpmI	B1XG24	1	20	7.289	65	8.20979e-09	442.767	261.234	72.0674	8.7904	8.0292	6.17128	Cytoplasmic
rpsU	B1XG70	5	33.8	8.5	71	6.73255e-17	59545.4	1233.86	2663.72	15.8617	10.269	11.3792	Cytoplasmic
uxaC	B1XG96	14	34.89	53.987	470	5.9022e-23	7979.6	774.662	532.108	12.9621	9.59742	9.05558	Cytoplasmic
rpsO	B1XGX7	3	25.84	10.269	89	1.96924e-18	1351.75	7756.1	3541.26	10.4006	12.9211	11.79	Cytoplasmic
glmM	B1XGY6	17	46.74	47.544	445	4.92465e-21	319.888	2420.8	5621.22	8.32142	11.2413	12.4567	Cytoplasmic
aspS	B1XHD4	16	31.53	65.913	590	1.08173e-16	738.821	603.156	499.717	9.52908	9.23639	8.96497	Cytoplasmic
rpmA	B1XHG1	3	30.59	9.124	85	3.58879e-08	216057	1017.23	1127.79	17.7211	9.99043	10.1393	Cytoplasmic
rpsI	B1XHK3	7	46.92	14.856	130	2.27018e-21	4819.1	6304.53	3470.39	12.2345	12.6222	11.7609	Cytoplasmic
mdh	B1XHK9	10	33.33	32.337	312	6.18844e-18	4698.66	1130.71	1482.79	12.198	10.143	10.5341	Cytoplasmic
rpsC	C4ZUG9	9	45.49	25.983	233	2.24228e-19	15246.9	39530.2	33105.5	13.8962	15.2707	15.0148	Cytoplasmic
lptE	C4ZWC8	7	40.41	21.357	193	3.44906e-17	5964.79	1413.69	775.714	12.5423	10.4652	9.59938	Periplasmic
cysI	C4ZZR7	5	10.88	63.998	570	2.13491e-10	213.619	27.3166	66.0696	7.7389	4.7717	6.04591	Cytoplasmic
fabF	D0VEX2	12	46.73	43.046	413	1.79627e-14	6808.88	2590.69	1544.22	12.7332	11.3391	10.5927	Cytoplasmic
fabH	D0VEX4	8	36.28	33.515	317	3.46633e-17	116.713	427.981	377.668	6.86682	8.7414	8.56097	Cytoplasmic
fabI	D0VEX5	9	44.66	27.864	262	1.0255e-20	24696	1283.25	1457.3	14.592	10.3256	10.5091	Cytoplasmic
gnd	P00350	21	46.37	51.481	468	4.49789e-22	289.46	3945.47	1141.56	8.17722	11.946	10.1568	Cytoplasmic
frdA	P00363	17	32.56	65.972	602	2.42307e-14	1881.55	1064.82	5493.92	10.8777	10.0564	12.4236	Cytoplasmic
aspC	P00509	12	32.83	43.573	396	5.82678e-16	4853.75	752.716	610.322	12.2449	9.55596	9.25343	Cytoplasmic
ansB	P00805	11	43.1	36.851	348	4.40296e-21	8896.33	1977.54	672.78	13.119	10.9495	9.39399	Periplasmic
rbsB	P02925	18	75.34	30.95	296	8.58826e-19	44009.2	15079.5	15723.5	15.4255	13.8803	13.9406	Periplasmic
tolC	P02930	12	31.85	53.741	493	1.7268e-16	2074.61	2540.94	2001.81	11.0186	11.3111	10.9671	Outer Membrane
ompF	P02931	8	22.93	39.333	362	9.69723e-16	31325.3	6675.43	5460.48	14.935	12.7046	12.4148	Outer Membrane
malM	P03841	4	17.65	31.943	306	3.14435e-12	59295	6047.79	3476.13	15.8556	12.5622	11.7633	Periplasmic
uidA	P05804	2	7.13	68.447	603	1.95735e-14	252.955	55.1228	89.4408	7.98274	5.78458	6.48286	Cytoplasmic
fepA	P05825	12	19.84	82.107	746	1.21446e-18	13813.6	4581.12	2675.6	13.7538	12.1615	11.3856	Outer Membrane
btuB	P06129	18	35.67	68.407	614	8.00785e-15	24542.7	4773.12	2303.62	14.583	12.2207	11.1697	Outer Membrane
dnaX	P06710	9	15.71	71.138	643	1.52726e-19	2919.34	555.805	296.313	11.5114	9.11843	8.21098	Cytoplasmic
gor	P06715	2	6.44	48.773	450	3.0686e-11	400.192	33.3702	24.7211	8.64455	5.06049	4.62767	Cytoplasmic
aceF	P06959	23	47.78	66.096	630	9.89178e-20	2230.92	2823.3	943.981	11.1234	11.4632	9.88261	Cytoplasmic
fhuA	P06971	15	20.75	82.182	747	9.58384e-19	8443.53	4815.96	2719.15	13.0436	12.2336	11.4089	Outer Membrane
ompC	P06996	7	19.07	40.368	367	5.9178e-15	34837.1	3675.23	2164.38	15.0883	11.8436	11.0797	Outer Membrane
sdhB	P07014	8	39.08	26.77	238	4.22591e-15	483.349	113.919	231.238	8.91692	6.83187	7.85323	Cytoplasmic
yfiB	P07021	4	26.88	17.245	160	5.52232e-12	1839.07	706.65	303.135	10.8448	9.46485	8.24382	Periplasmic
ushA	P07024	5	10	60.824	550	1.1273e-15	267.438	163.975	102.568	8.06306	7.35733	6.68044	Periplasmic
glpT	P08194	7	16.37	50.31	452	2.54483e-15	5673.65	378.692	534.719	12.4701	8.56488	9.06264	Inner Membrane
icd	P08200	9	28.37	45.757	416	6.466e-18	284430	4011.94	5955.06	18.1177	11.9701	12.5399	Cytoplasmic
ptsI	P08839	23	45.74	63.562	575	7.90129e-18	17812.5	1133.22	1799.83	14.1206	10.1462	10.8136	Cytoplasmic
ompT	P09169	7	23.97	35.562	317	3.53277e-20	3648.45	1062.6	1336.51	11.8331	10.0534	10.3843	Outer Membrane
pflB	P09373	37	58.42	85.357	760	4.28181e-19	43064.9	3576.82	8298.53	15.3942	11.8045	13.0186	Cytoplasmic
glpQ	P09394	10	34.92	40.843	358	4.1358e-22	3165.76	2558.07	2164.32	11.6283	11.3208	11.0797	Periplasmic
ackA	P0A6A3	5	17.75	43.29	400	8.62475e-12	904.363	934.48	5972.56	9.82076	9.86802	12.5441	Cytoplasmic
dnaK	P0A6Y8	15	27.43	69.115	638	7.32586e-18	2841.97	179.676	412.992	11.4727	7.48926	8.68997	Cytoplasmic
prs	P0A717	11	46.98	34.218	315	6.22122e-22	1370.51	3459.33	3256.4	10.4205	11.7563	11.6691	Cytoplasmic
pgk	P0A799	12	34.11	41.118	387	7.19435e-17	1825.15	164.848	198.848	10.8338	7.36499	7.63552	Cytoplasmic
rpsM	P0A7S9	10	55.93	13.099	118	3.28317e-17	4398.75	2910.19	5121.33	12.1029	11.5069	12.3223	Cytoplasmic
rpsE	P0A7W1	9	61.08	17.603	167	1.65056e-18	5991.45	3000.71	3310.84	12.5487	11.5511	11.693	Cytoplasmic
talA	P0A867	10	34.49	35.659	316	7.31497e-17	880.31	717.411	590.917	9.78187	9.48666	9.20681	Cytoplasmic
talB	P0A870	12	39.12	35.219	317	6.36243e-22	50754.5	491.129	968.765	15.6312	8.93996	9.92	Cytoplasmic
lysS	P0A8N3	19	44.16	57.603	505	4.52575e-20	439.792	656.226	954.652	8.78068	9.35805	9.89883	Cytoplasmic
bamC	P0A903	15	47.67	36.842	344	3.22177e-19	8459.18	7766.04	8572.94	13.0463	12.923	13.0656	Periplasmic
slyB	P0A905	6	47.74	15.602	155	1.05653e-16	44518.3	7631.23	5657.25	15.4421	12.8977	12.4659	Extracellular
mipA	P0A908	7	47.58	27.831	248	7.82307e-15	1.01847e+06	18111.5	14176	19.958	14.1446	13.7912	Outer Membrane
ompA	P0A910	18	60.98	37.201	346	2.08215e-19	1380139	22692.4	19199.5	20.3964	14.4699	14.2288	Outer Membrane
pal	P0A912	5	52.6	18.824	173	6.47549e-17	59844.8	20354.3	12002.9	15.8689	14.313	13.5511	Outer Membrane
ompW	P0A915	5	24.53	22.928	212	4.03648e-16	21181.3	34561.4	21818.9	14.3705	15.0769	14.4133	Outer Membrane
ompX	P0A917	7	49.12	18.603	171	1.07292e-15	228998	38386.2	15486.8	17.805	15.2283	13.9188	Outer Membrane
pldA	P0A921	6	24.22	33.163	289	9.90173e-18	18813.6	2813.44	1694.08	14.1995	11.4581	10.7263	Outer Membrane
tsx	P0A927	6	31.63	33.589	294	3.61918e-20	2021078	48369.8	33604.9	20.9467	15.5618	15.0364	Outer Membrane
mltA	P0A935	12	39.18	40.411	365	1.00751e-18	8219.06	1951.55	1101.01	13.0048	10.9304	10.1046	Extracellular
bamE	P0A937	1	17.7	12.302	113	1.44774e-06	545.955	2446.34	2109.86	9.09264	11.2564	11.0429	Extracellular
fbaB	P0A991	14	39.71	38.109	350	7.58359e-19	1675.47	5234.07	2709.23	10.7103	12.3537	11.4037	Outer Membrane
glpC	P0A996	19	45.2	44.108	396	2.24039e-20	2106.86	3049.85	1888.51	11.0409	11.5745	10.883	Cytoplasmic
ftsZ	P0A9A6	19	61.36	40.324	383	2.99085e-20	1551.85	6521.83	8064.59	10.5998	12.6711	12.9774	Cytoplasmic
gapA	P0A9B2	15	55.59	35.532	331	1.23893e-19	39781.6	15632.5	7874.43	15.2798	13.9323	12.943	Cytoplasmic
aceA	P0A9G6	10	27.42	47.522	434	3.96524e-18	6032.56	584.264	224.603	12.5586	9.19048	7.81123	Cytoplasmic
lpdA	P0A9P0	17	44.51	50.688	474	2.0751e-17	223.481	1860.22	1520.65	7.80401	10.8613	10.5705	Cytoplasmic
trxB	P0A9P4	4	15.26	34.623	321	2.6429e-11	65.8877	108.333	78.7039	6.04194	6.75933	6.29836	Cytoplasmic
arcA	P0A9Q1	5	19.75	27.292	238	8.77783e-17	1992.69	401.772	392.644	10.9605	8.65023	8.61708	Cytoplasmic
adhE	P0A9Q7	24	34.68	96.127	891	2.0227e-16	12994	2109.18	3929.96	13.6656	11.0425	11.9403	Cytoplasmic
gldA	P0A9S5	5	18.26	38.712	367	5.70311e-18	1851.57	1169.69	752.784	10.8545	10.1919	9.55609	Cytoplasmic
mreB	P0A9X4	12	34.29	36.952	347	1.96126e-20	502.038	191.183	210.787	8.97165	7.57881	7.71964	Cytoplasmic
yobA	P0AA57	1	8.87	13.41	124	2.481e-05	921.551	272.703	31.941	9.84792	8.09119	4.99734	Periplasmic
yeaY	P0AA91	7	43.52	20.921	193	2.71075e-16	9633.53	4404.58	1499.03	13.2338	12.1048	10.5498	Periplasmic
hybA	P0AAJ8	5	16.46	36.003	328	3.28809e-17	5898.89	109.282	102.629	12.5262	6.77191	6.68129	Periplasmic
ybiS	P0AAX8	9	42.48	33.325	306	6.71852e-20	11569.6	1874.81	997.884	13.4981	10.8725	9.96273	Periplasmic
yceB	P0AB26	3	19.35	20.5	186	2.46171e-15	263.476	102.64	54.4702	8.04153	6.68146	5.76739	Periplasmic
lpoB	P0AB38	4	30.05	22.516	213	1.08237e-16	2669.77	753.651	440.63	11.3825	9.55775	8.78343	Periplasmic
bhsA	P0AB40	1	21.18	8.815	85	9.34813e-09	374.003	306.974	211.131	8.54691	8.26197	7.722	Extracellular
ymgD	P0AB46	2	22.94	11.852	109	1.08563e-11	757.101	427.53	168.269	9.56434	8.73988	7.39462	Periplasmic
gltA	P0ABH7	13	38.64	48.015	427	5.4975e-21	230047	6658.21	6655.21	17.8116	12.7009	12.7003	Cytoplasmic
surA	P0ABZ6	10	27.34	47.284	428	1.82951e-18	4665.75	1103.3	684.956	12.1879	10.1076	9.41987	Periplasmic
bamD	P0AC02	11	53.47	27.829	245	1.69808e-16	19873.6	3122.77	1060.82	14.2786	11.6086	10.051	Periplasmic
sdhA	P0AC41	18	39.63	64.422	588	4.59925e-16	20823.1	693.045	1336.37	14.3459	9.43681	10.3841	Cytoplasmic
grxB	P0AC59	8	52.09	24.35	215	4.81759e-19	156.741	77.4484	110.981	7.29224	6.27516	6.79416	Cytoplasmic
hemG	P0ACB4	4	22.65	21.226	181	1.69009e-15	390.526	366.846	233.386	8.60927	8.51903	7.86657	Cytoplasmic
hupA	P0ACF0	3	41.11	9.535	90	2.29279e-16	2614.42	1235.95	761.926	11.3523	10.2714	9.57351	Periplasmic
hupB	P0ACF4	1	17.78	9.226	90	0.00252003	2350.6	35.1874	38.0535	11.1988	5.13699	5.24996	Periplasmic
crp	P0ACJ8	11	55.71	23.64	210	9.68364e-20	2255.36	15126.9	10997.3	11.1391	13.8848	13.4249	Cytoplasmic
ydbJ	P0ACW2	3	35.23	8.696	88	3.04754e-17	7874.21	82.4687	74.0144	12.9429	6.36577	6.20973	Extracellular
ydcA	P0ACW4	2	22.81	5.86	57	9.10199e-10	7786.28	490.6	160.831	12.9267	8.9384	7.3294	Extracellular
ydjA	P0ACY1	4	26.23	20.059	183	9.1954e-14	231.534	338.289	130.132	7.85508	8.40211	7.02384	Cytoplasmic
ivy	P0AD59	5	36.31	16.872	157	2.93942e-17	2223.56	163.051	210.61	11.1187	7.34918	7.71843	Periplasmic
nlpD	P0ADA3	7	17.68	40.149	379	4.78687e-19	47396.4	13075.2	6456.98	15.5325	13.6745	12.6566	Extracellular
yajG	P0ADA5	4	32.81	20.95	192	1.19885e-19	28894.7	2055.59	465.187	14.8185	11.0053	8.86167	Periplasmic
osmE	P0ADB1	5	37.5	12.021	112	1.49899e-18	13618.3	10168	10928.1	13.7333	13.3117	13.4158	Periplasmic
ecnB	P0ADB7	1	39.58	4.81	48	4.56984e-05	6189.97	7589.65	5624.75	12.5957	12.8898	12.4576	Extracellular
tamA	P0ADE4	8	17.68	64.796	577	4.55587e-15	69906.5	455.369	186.222	16.0931	8.83089	7.54088	Outer Membrane
yidQ	P0ADM4	2	29.09	11.826	110	4.1023e-16	1142.17	1474.03	1373.79	10.1576	10.5256	10.4239	Periplasmic
yifL	P0ADN6	5	49.25	7.177	67	1.34085e-21	328.756	1061.56	1228.79	8.36087	10.052	10.263	Periplasmic
yggN	P0ADS9	7	33.89	26.429	239	1.2044e-15	510.22	539.655	252.302	8.99498	9.07589	7.97901	Periplasmic
lptA	P0ADV1	2	13.51	20.127	185	3.11167e-19	3354.56	120.35	94.7341	11.7119	6.91109	6.56581	Periplasmic
mlaC	P0ADV7	7	32.23	23.963	211	1.42794e-18	4131.84	1293	757.421	12.0126	10.3365	9.56495	Periplasmic
ahpC	P0AE08	6	45.99	20.761	187	9.05854e-20	814.5	78.8525	137.609	9.66977	6.30109	7.10443	Cytoplasmic
creA	P0AE91	2	22.29	17.108	157	5.03778e-10	243.117	79.9115	41.85	7.9255	6.32033	5.38716	Periplasmic
dcrB	P0AEE1	8	48.65	19.787	185	1.22419e-15	7024.92	316.392	384.527	12.7783	8.30557	8.58694	Periplasmic
mglB	P0AEE5	18	64.46	35.713	332	1.87805e-23	4924.85	6502.76	4916.39	12.2659	12.6668	12.2634	Periplasmic
dsbA	P0AEG4	6	38.94	23.105	208	5.45693e-19	1878.71	2104.25	714.07	10.8755	11.0391	9.47992	Periplasmic
dsbC	P0AEG6	3	12.71	25.622	236	2.79036e-12	1781.17	591.07	220	10.7986	9.20719	7.78136	Periplasmic
glnH	P0AEQ3	10	44.76	27.19	248	2.95156e-18	2321.18	267.053	491.069	11.1806	8.06098	8.93978	Periplasmic
hdeA	P0AES9	1	25.45	11.858	110	2.22477e-05	347.085	23.7943	21.6003	8.43914	4.57255	4.43298	Periplasmic
hdeB	P0AET2	2	27.78	12.043	108	1.38019e-18	1186.86	278.059	151.385	10.2129	8.11925	7.24208	Periplasmic
skp	P0AEU7	5	32.92	17.688	161	1.08251e-16	7801.66	2752.58	2152.25	12.9296	11.4266	11.0716	Periplasmic
malE	P0AEX9	16	42.68	43.388	396	2.02775e-16	31000.7	1104.31	995.198	14.92	10.1089	9.95884	Periplasmic
yjeI	P0AF70	2	30.77	11.958	117	8.41324e-18	6723.62	810.266	1166.14	12.715	9.66225	10.1875	Extracellular
ridA	P0AF93	2	30.47	13.612	128	1.00207e-12	3120.87	172.412	159.254	11.6077	7.42972	7.31518	Cytoplasmic
nuoI	P0AFD6	8	45.56	20.538	180	3.03465e-15	2505.02	808.402	1054.76	11.2906	9.65893	10.0427	Cytoplasmic
sucA	P0AFG3	37	46.73	105.062	933	4.69935e-20	5793.26	10949.5	14347.8	12.5002	13.4186	13.8085	Cytoplasmic
sucB	P0AFG6	16	35.06	44.011	405	8.2712e-20	30675.8	1297.57	1947.4	14.9048	10.3416	10.9273	Cytoplasmic
aceE	P0AFG8	36	48.03	99.668	887	1.00825e-19	727.837	55.314	113.666	9.50747	5.78957	6.82866	Cytoplasmic
osmY	P0AFH8	7	44.78	21.074	201	4.77519e-22	395.81	6677.58	5076.44	8.62867	12.7051	12.3096	Periplasmic
potD	P0AFK9	11	29.02	38.867	348	1.79352e-18	2581.77	403.171	166.143	11.3341	8.65525	7.37629	Periplasmic
rpsA	P0AG67	21	44.34	61.158	557	6.61485e-20	9036.58	606.718	1136	13.1416	9.24488	10.1497	Cytoplasmic
slt	P0AGC3	16	25.74	73.353	645	2.84572e-22	1000.51	445.108	257.456	9.96652	8.79801	8.00818	Periplasmic
sodB	P0AGD3	5	33.68	21.266	193	4.03398e-16	242.458	102.842	239.452	7.92159	6.68428	7.90359	Extracellular
sucD	P0AGE9	10	41.87	29.777	289	3.73321e-19	3890.27	4852.12	3343.47	11.9257	12.2444	11.7071	Cytoplasmic
degP	P0C0V0	17	31.43	49.354	474	5.28105e-22	20592.5	2033.74	1843.6	14.3298	10.9899	10.8483	Periplasmic
rlpA	P10100	11	44.48	37.528	362	1.71377e-14	29270.1	16506.6	7785.64	14.8371	14.0108	12.9266	Extracellular
yfiL	P11289	2	16.53	13.204	121	9.66988e-17	11010.3	679.147	230.824	13.4266	9.40758	7.85065	Extracellular
udp	P12758	9	55.34	27.159	253	2.7593e-15	96597.9	1276.74	644.866	16.5597	10.3183	9.33286	Cytoplasmic
fecA	P13036	24	38.63	85.322	774	1.47905e-17	14445.5	8159.13	8808.51	13.8183	12.9942	13.1047	Outer Membrane
cirA	P17315	16	24.13	73.896	663	5.30505e-17	1968.46	975.931	659.458	10.9428	9.93064	9.36514	Outer Membrane
ycaC	P21367	4	21.15	23.1	208	5.77661e-19	910.325	782.336	223.536	9.83024	9.61164	7.80436	Cytoplasmic
nmpC	P21420	8	28.22	40.302	365	4.28588e-16	7622.28	3650.04	3043.62	12.896	11.8337	11.5716	Outer Membrane
rne	P21513	22	25.92	118.197	1061	1.95517e-20	1340.5	554.131	847.579	10.3886	9.11408	9.7272	Inner Membrane
oppA	P23843	14	30.57	60.899	543	9.3334e-18	3315.72	1126.06	1289.47	11.6951	10.1371	10.3326	Periplasmic
dppA	P23847	7	16.26	60.294	535	6.12835e-11	339.246	386.168	294.729	8.40619	8.59309	8.20324	Periplasmic
pspE	P23857	2	30.77	11.475	104	3.52544e-17	191.982	121.612	97.842	7.58483	6.92614	6.61238	Periplasmic
prc	P23865	14	20.53	76.663	682	1.73962e-22	510.695	313.729	289.434	8.99632	8.29337	8.17709	Outer Membrane
nlpC	P23898	3	27.27	17.283	154	7.11008e-11	813.109	54.0367	127.625	9.6673	5.75587	6.99577	Periplasmic
fdnG	P24183	7	8.97	112.963	1015	2.63218e-11	1666.01	212.066	136.507	10.7022	7.72837	7.09284	Periplasmic
acnA	P25516	7	10.66	97.677	891	6.96251e-13	5797.6	86.5308	255.517	12.5012	6.43514	7.99727	Cytoplasmic
aldA	P25553	14	34.86	52.273	479	9.92991e-17	1856.53	2421.63	1590.43	10.8584	11.2418	10.6352	Cytoplasmic
loiP	P25894	2	10.71	26.842	252	1.86778e-19	6549.19	1127.29	405.226	12.6771	10.1386	8.66258	Extracellular
metQ	P28635	4	15.13	29.432	271	7.58111e-19	265.846	134.318	82.5916	8.05445	7.0695	6.36792	Periplasmic
artI	P30859	8	29.22	26.93	243	1.179e-22	127.044	114.137	61.9047	6.98918	6.83463	5.95198	Periplasmic
yedD	P31063	6	48.91	14.983	137	2.40345e-16	924.713	651.46	655.157	9.85286	9.34753	9.3557	Periplasmic
potF	P31133	3	10	40.84	370	2.26532e-15	332.994	148.588	44.6227	8.37935	7.21517	5.47971	Periplasmic
lptD	P31554	17	26.4	89.671	784	1.1423e-15	779.495	518.6	215.477	9.6064	9.01848	7.75139	Outer Membrane
tktB	P33570	13	20.69	73.043	667	5.97339e-16	531.636	597.765	320.796	9.0543	9.22344	8.32551	Cytoplasmic
nikA	P33590	10	23.47	58.719	524	5.47061e-21	1144.28	1067.78	591.131	10.1602	10.0604	9.20733	Periplasmic
nuoG	P33602	14	18.06	100.299	908	1.45738e-18	39086.3	216.653	795.922	15.2544	7.75924	9.63648	Cytoplasmic
feoB	P33650	1	1.16	84.474	773	1.03981e-05	30208.4	1593.54	883.162	14.8827	10.638	9.78653	Inner Membrane
acnB	P36683	27	39.65	93.498	865	9.13727e-21	11358.5	2468.91	2961.87	13.4715	11.2697	11.5323	Cytoplasmic
slp	P37194	6	46.28	20.964	188	6.45528e-19	28969.5	1670.04	1109.31	14.8222	10.7057	10.1154	Extracellular
yhjJ	P37648	11	29.72	55.527	498	1.80492e-17	1454.57	255.224	111.812	10.5064	7.99562	6.80493	Periplasmic
yiaD	P37665	5	36.53	22.197	219	1.46676e-25	2377.62	588.906	1141.09	11.2153	9.20189	10.1562	Extracellular
gltI	P37902	12	42.72	33.42	302	4.69841e-18	3957.07	742.779	666.768	11.9502	9.53679	9.38104	Periplasmic
degQ	P39099	19	36.92	47.205	455	5.03965e-16	529.848	502.665	311.954	9.04944	8.97345	8.28519	Periplasmic
znuA	P39172	4	13.23	33.777	310	1.38491e-19	3065.23	365.1	212.619	11.5818	8.51215	7.73212	Periplasmic
bsmA	P39297	2	15.6	12.038	109	1.09025e-15	743.462	260.107	87.8154	9.53811	8.02296	6.4564	Inner Membrane
nlpE	P40710	7	20.34	25.844	236	4.3707e-19	226.134	390.964	773.887	7.82104	8.61089	9.59598	Periplasmic
mltB	P41052	5	17.17	40.256	361	2.13889e-17	2933.73	242.759	106.041	11.5185	7.92338	6.72848	Periplasmic
lpoA	P45464	16	29.5	72.825	678	7.87964e-18	22256.3	6737.04	1920.08	14.4419	12.7179	10.907	Outer Membrane
fkpA	P45523	12	55.56	28.882	270	4.58731e-17	11246	2778.67	1323.8	13.4571	11.4402	10.3705	Periplasmic
cpoB	P45955	7	34.22	28.231	263	7.23455e-17	2003.97	2038.86	975.773	10.9686	10.9935	9.9304	Periplasmic
ybhC	P46130	9	20.61	46.082	427	7.79453e-17	32225.6	4049.27	6111.21	14.9759	11.9834	12.5772	Extracellular
hslJ	P52644	7	40	15.166	140	8.72244e-19	11003.5	1411.29	1300.51	13.4257	10.4628	10.3449	Periplasmic
clpB	P63284	15	21.35	95.585	857	4.24714e-19	463.838	124.733	169.108	8.85748	6.96269	7.4018	Cytoplasmic
amiC	P63883	10	31.41	45.634	417	5.69654e-20	648.585	2053.06	815.425	9.34115	11.0036	9.67141	Periplasmic
ydcL	P64451	8	43.24	24.427	222	3.20997e-16	21883.4	1952.65	1568.41	14.4175	10.9312	10.6151	Periplasmic
yqjD	P64581	2	25.74	11.051	101	6.35404e-17	51552.7	4636.25	3884.75	15.6538	12.1787	11.9236	Cytoplasmic
dolP	P64596	10	64.4	20.028	191	5.25298e-17	32926.3	21177.6	8034.09	15.007	14.3703	12.9719	Outer Membrane
yhcN	P64614	2	34.48	9.196	87	2.62255e-19	2142.04	2403.8	364.25	11.0648	11.2311	8.50879	Periplasmic
ygdI	P65292	4	49.33	8.174	75	1.01388e-13	5692.04	3483.26	5731.85	12.4747	11.7662	12.4848	Extracellular
ygdR	P65294	2	55.56	7.877	72	5.84986e-09	124022	15712	3758.62	16.9202	13.9396	11.876	Extracellular
rcsF	P69411	5	54.48	14.163	134	2.75194e-15	4797.87	1892.69	1126.6	12.2282	10.8862	10.1378	Periplasmic
lpp	P69776	5	62.82	8.323	78	7.30272e-15	1.24454e+06	19217.2	16997.4	20.2472	14.2301	14.053	Periplasmic
nanC	P69856	2	7.98	27.888	238	2.23546e-13	2612.64	1039.85	373.743	11.3513	10.0222	8.5459	Outer Membrane
gadA;gadB	P69908	8	18.45	52.685	466	2.19886e-14	674.582	113.732	682.461	9.39785	6.8295	9.4146	Cytoplasmic
fiu	P75780	11	19.08	81.96	760	2.24584e-19	6730.94	647.117	362.057	12.7166	9.33788	8.50007	Outer Membrane
ybjP	P75818	2	16.37	18.991	171	1.77361e-09	1145.3	2337.22	2470.98	10.1615	11.1906	11.2709	Outer Membrane
yciT	P76034	9	36.55	27.603	249	4.7732e-17	1728.8	712.081	547.509	10.7556	9.4759	9.09674	Cytoplasmic
ydgH	P76177	19	60.51	33.903	314	2.27399e-19	29369.7	4155.75	1507.94	14.842	12.0209	10.5584	Periplasmic
ydiY	P76206	7	28.17	27.607	252	9.15187e-15	1873.41	416.654	571.71	10.8714	8.70271	9.15914	Outer Membrane
trhP	P76403	4	9.49	51.193	453	2.60582e-16	166.362	23.523	53.1829	7.37818	4.556	5.73289	Cytoplasmic
yfaZ	P76471	2	7.78	18.61	180	4.57962e-16	617.061	1677.82	5072.49	9.26927	10.7124	12.3085	Outer Membrane
mlaA	P76506	4	15.54	28.042	251	8.22201e-20	6161.78	14411.7	5067.83	12.5891	13.815	12.3072	Extracellular
yfeY	P76537	4	37.7	20.898	191	4.60792e-16	5261.43	1024.93	392.934	12.3612	10.0013	8.61814	Extracellular
maeB	P76558	25	42.95	82.417	759	1.36105e-17	485.188	8314.7	4835.72	8.9224	13.0214	12.2395	Cytoplasmic
borD	P77330	1	10.31	10.447	97	5.88715e-06	342476	21208.3	16339.2	18.3856	14.3723	13.996	Periplasmic
mppA	P77348	7	14.9	59.9	537	1.00727e-16	667.306	121.145	211.178	9.3822	6.9206	7.72232	Periplasmic
yaiW	P77562	11	24.73	40.414	364	8.58076e-16	1772.44	221.962	833.337	10.7915	7.79417	9.70276	Periplasmic
ybaY	P77717	4	52.11	19.431	190	8.30435e-18	101.746	69.9598	75.8725	6.66883	6.12845	6.24551	Periplasmic
bamB	P77774	6	20.41	41.887	392	4.06157e-16	37338.6	6638.71	3462.46	15.1884	12.6967	11.7576	Outer Membrane
ynfF	P77783	4	6.32	89.987	807	8.68041e-18	298.846	57.9249	109.125	8.22326	5.85611	6.76984	Periplasmic
ygeR	Q46798	11	49.8	26.565	251	4.23313e-21	6481.19	3099.27	910.853	12.662	11.5977	9.83107	Outer Membrane
yaiO	Q47534	6	24.9	29.04	257	7.67612e-16	2537.15	213.177	82.0326	11.309	7.73591	6.35813	Outer Membrane
uidC	Q47706	4	9.98	46.648	421	1.09002e-12	556.509	107.317	129.055	9.12026	6.74573	7.01184	Outer Membrane

## Sheet: 50-100nm|100-300nm
Gene name	Protein accession	Matched peptides	Coverage (%)	MW (kDa)	Sequence length	P-value	50 < EcN-derived OMVs < 100 nm. Intensity value	100 < EcN-derived OMVs < 300 nm. Intensity value	50 < EcN-derived OMVs < 100 nm. Log2 Intensity value	100 < EcN-derived OMVs < 300 nm. Log2 Intensity value	Subcellular
sbcB	A0A0G3HGF9	2	5.05	54.501	475	3.82275e-05	48.1004	59.7115	5.58798	5.89994	Cytoplasmic
gsiB	A0A0G3HUT6	5	11.72	56.47	512	1.59995e-13	107.373	91.7263	6.74649	6.51926	Periplasmic
adk	A0A0J9X1X4	4	21.5	23.606	214	1.16242e-11	180.206	330.391	7.4935	8.36803	Cytoplasmic
gsk	A0A1V1IFM5	4	10.6	48.475	434	2.06024e-15	51.1456	219.85	5.67654	7.78038	Cytoplasmic
lacI	A0A4D6FVL5	4	11.39	38.59	360	1.85748e-12	431.863	125.557	8.75443	6.9722	Outer Membrane
ICJKHHIM_00028	A0A8A4RWW8	1	17.02	5.491	47	0.00138532	58.9587	18.6943	5.88163	4.22453	Cytoplasmic
ICJKHHIM_00092	A0A8A4RYL6	1	7.89	12.554	114	0.00935927	92173.7	66828.1	16.4921	16.0282	Periplasmic
rlmH	B1X631	5	40.65	17.341	155	5.44429e-18	77.2594	76.6625	6.27164	6.26045	Cytoplasmic
miaB	B1X656	4	9.7	53.663	474	3.41754e-14	70.8456	132.56	6.14661	7.05051	Cytoplasmic
otsA	B1X658	6	11.6	53.611	474	1.04018e-17	118.801	102.292	6.8924	6.67655	Cytoplasmic
uvrC	B1X671	10	16.72	68.188	610	2.77062e-13	115.019	98.0908	6.84572	6.61605	Cytoplasmic
dcyD	B1X677	2	6.71	35.153	328	4.75931e-14	55.3449	37.4449	5.79038	5.2267	Cytoplasmic
def	B1X6D9	3	22.49	19.328	169	4.22761e-15	35.6938	25.2588	5.1576	4.65872	Cytoplasmic
fmt	B1X6E0	1	6.98	34.168	315	2.52129e-12	7.72778	22.4629	2.95005	4.48947	Periplasmic
rsmB	B1X6E1	6	18.65	48.348	429	5.5769e-11	592.291	452.975	9.21016	8.82329	Cytoplasmic
rpsK	B1X6E9	2	10.08	13.845	129	1.00407e-12	2121.17	7686.06	11.0506	12.908	Cytoplasmic
rpmD	B1X6F4	3	57.63	6.542	59	3.57282e-13	558.654	705.061	9.12581	9.4616	Cytoplasmic
rplR	B1X6F6	5	41.03	12.77	117	3.39626e-15	715.791	2749.33	9.48339	11.4249	Cytoplasmic
rplF	B1X6F7	10	53.11	18.904	177	2.41545e-14	10292.6	9405.58	13.3293	13.1993	Cytoplasmic
rpsN	B1X6F9	1	12.87	11.58	101	1.92763e-11	1198.36	263.496	10.2268	8.04164	Cytoplasmic
rplX	B1X6G1	3	26.92	11.316	104	4.78036e-08	142.136	4535.09	7.15113	12.1469	Cytoplasmic
rplN	B1X6G2	6	45.53	13.541	123	8.00605e-18	2969.61	2109.79	11.5361	11.0429	Cytoplasmic
rplB	B1X6G8	13	50.55	29.86	273	7.40575e-21	15376.9	33500.9	13.9085	15.0319	Periplasmic
rpsJ	B1X6H2	4	43.69	11.736	103	2.93968e-17	5810.79	19312.1	12.5045	14.2372	Cytoplasmic
nagB	B1X6L1	3	13.53	29.774	266	6.52077e-17	297.401	233.511	8.21627	7.86735	Cytoplasmic
glnS	B1X6L3	18	36.46	63.478	554	1.46518e-19	234.941	378.698	7.87615	8.56491	Cytoplasmic
nei	B1X6P5	1	4.56	29.845	263	4.37958e-16	177.319	59.4289	7.4702	5.89309	Cytoplasmic
cobT	B1X6S9	3	11.42	36.987	359	2.19742e-13	121.359	76.0022	6.92314	6.24797	Cytoplasmic
hisG	B1X6V6	7	23.75	33.367	299	3.21004e-19	134.603	118.124	7.07257	6.88416	Cytoplasmic
hisC	B1X6V8	7	16.57	39.36	356	3.58162e-17	692.774	530.702	9.43624	9.05176	Cytoplasmic
hisA	B1X6W1	1	3.67	26.033	245	3.12487e-05	33.6708	498.62	5.07343	8.9618	Cytoplasmic
hisF	B1X6W2	5	23.64	28.454	258	5.61066e-19	49.6926	56.7126	5.63496	5.8256	Cytoplasmic
dcd	B1X701	1	5.7	21.249	193	1.77081e-12	68.9469	230.02	6.10741	7.84562	Cytoplasmic
cysG	B1X716	5	11.38	49.951	457	1.14242e-18	66.8516	82.5425	6.06289	6.36707	Cytoplasmic
aroB	B1X736	6	16.3	38.881	362	1.05175e-13	607.074	446.723	9.24573	8.80324	Cytoplasmic
hslO	B1X748	1	4.11	32.534	292	2.40813e-17	112.468	277.132	6.81337	8.11443	Cytoplasmic
nfuA	B1X760	2	11.52	20.998	191	3.56077e-13	53.5424	82.5147	5.74261	6.36658	Cytoplasmic
malT	B1X764	3	4.22	103.118	901	3.03948e-14	40.1398	49.3571	5.32696	5.62519	Cytoplasmic
glgA	B1X774	11	23.27	52.822	477	3.08945e-22	332.013	322.682	8.3751	8.33397	Cytoplasmic
glgC	B1X775	11	29.7	48.698	431	1.54391e-15	304.632	385.693	8.25092	8.59131	Cytoplasmic
moaA	B1X7B1	1	3.04	37.346	329	0.000241116	9.96482	6.79724	3.31684	2.76495	Cytoplasmic
ybhG	B1X7C5	1	2.71	36.416	332	0.000113879	158.946	155.192	7.31239	7.27791	Outer Membrane
rlmF	B1X7D7	3	11.36	34.226	308	4.31232e-09	40.1864	33.0243	5.32864	5.04545	Periplasmic
dps	B1X7E2	10	55.09	18.695	167	5.90988e-18	4947.31	4622.96	12.2724	12.1746	Cytoplasmic
yegS	B1X7I0	2	5.69	32.039	299	5.46514e-09	67.0238	54.8092	6.0666	5.77635	Cytoplasmic
metG	B1X7K4	17	27.18	76.255	677	1.57948e-18	207.806	152.343	7.69909	7.25118	Cytoplasmic
cdd	B1X7N2	2	7.48	31.54	294	4.18924e-25	39.6398	28.765	5.30888	4.84624	Periplasmic
folE	B1X7P1	5	24.32	24.831	222	3.79854e-17	168.225	321.138	7.39425	8.32705	Cytoplasmic
rimO	B1X7X6	10	28.12	49.582	441	1.07827e-14	282.461	369.834	8.14191	8.53074	Cytoplasmic
rlmC	B1X800	2	5.33	41.956	375	2.18031e-05	84.2194	370.272	6.39608	8.53244	Cytoplasmic
ybjQ	B1X807	1	11.21	11.437	107	4.10008e-17	291.909	226.829	8.18937	7.82546	Cytoplasmic
hcp	B1X814	2	4.18	60.064	550	2.52244e-14	64.9035	97.7844	6.02022	6.61153	Cytoplasmic
serS	B1X833	13	34.65	48.414	430	6.19401e-16	528.182	452.967	9.04489	8.82326	Cytoplasmic
serC	B1X847	1	3.87	39.783	362	5.37756e-15	35.4055	18.3179	5.1459	4.19518	Cytoplasmic
cmk	B1X850	4	22.03	24.746	227	2.14855e-20	61.6459	36.2553	5.94593	5.18012	Cytoplasmic
ihfB	B1X852	3	38.3	10.651	94	3.63669e-18	789.861	944.239	9.62546	9.88301	Cytoplasmic
rplY	B1X883	2	13.83	10.693	94	3.39226e-18	3739.69	4725.15	11.8687	12.2061	Cytoplasmic
yejK	B1X884	4	13.73	37.823	335	1.11361e-16	107.851	242.674	6.75289	7.92287	Cytoplasmic
ccmE	B1X893	1	6.92	17.698	159	8.31186e-10	78.8566	35.512	6.30116	5.15023	Periplasmic
napA	B1X8A2	15	20.29	93.042	828	2.80826e-18	697.313	600.508	9.44566	9.23004	Periplasmic
mqo	B1X8A6	4	7.48	60.23	548	3.3367e-16	99.0729	123.464	6.63042	6.94795	Periplasmic
ubiG	B1X8C6	5	32.5	26.555	240	8.03679e-14	46.5143	76.9355	5.5396	6.26558	Cytoplasmic
glpB	B1X8D6	3	8.59	45.357	419	2.03967e-18	183.881	385.712	7.52263	8.59138	Cytoplasmic
ghrB	B1X8G8	6	18.52	35.396	324	4.76922e-18	448.741	249.574	8.80974	7.96333	Cytoplasmic
mukF	B1X8M6	13	32.5	50.579	440	9.86321e-17	309.718	226.635	8.27481	7.82422	Cytoplasmic
mukB	B1X8M8	34	21.8	170.23	1486	2.07973e-23	1624.42	1220.38	10.6657	10.2531	Cytoplasmic
pncB	B1X8N5	5	15	45.897	400	2.12919e-18	85.5735	75.3967	6.41909	6.23643	Cytoplasmic
pyrD	B1X8P9	8	25.6	36.775	336	6.39078e-21	164.244	173.648	7.3597	7.44002	Cytoplasmic
rlmL	B1X8Q2	17	21.08	78.854	702	2.77364e-19	1455.49	1201.12	10.5073	10.2302	Cytoplasmic
fabA	B1X8Q8	1	5.81	18.969	172	8.12795e-17	114.442	54.5597	6.83847	5.76977	Cytoplasmic
matP	B1X8R0	2	12.67	17.693	150	1.1326e-22	80.6356	88.462	6.33335	6.46699	Cytoplasmic
rlmI	B1X8S1	9	25.25	44.357	396	1.12786e-20	462.904	370.711	8.85457	8.53415	Cytoplasmic
cbpA	B1X8V5	4	12.09	34.455	306	1.67346e-11	114.436	221.273	6.8384	7.78969	Cytoplasmic
yfaY	B1X8W2	2	5.25	44.226	400	7.09076e-13	17.892	83.4257	4.16125	6.38242	Cytoplasmic
arnB	B1X8W6	5	17.14	41.65	379	4.68888e-14	594.495	742.095	9.21552	9.53546	Cytoplasmic
arnA	B1X8W8	8	12.88	74.289	660	1.54309e-18	550.904	334.454	9.10566	8.38567	Cytoplasmic
arnD	B1X8W9	1	3.72	33.112	296	8.03899e-11	22.1042	29.0621	4.46625	4.86107	Cytoplasmic
menC	B1X8X5	1	2.5	35.477	320	3.27203e-14	106.295	263.004	6.73193	8.03894	Cytoplasmic
menD	B1X8X8	2	4.14	61.367	556	5.00938e-16	155.249	234.01	7.27844	7.87042	Cytoplasmic
nuoB	B1X8Z9	3	13.64	25.056	220	2.51603e-15	214.02	218.167	7.7416	7.76929	Cytoplasmic
nuoA	B1X900	2	14.29	16.457	147	3.86265e-13	122.677	101.735	6.93872	6.66867	Inner Membrane
yfbR	B1X903	2	10.05	22.708	199	6.7253e-19	134.015	184.793	7.06625	7.52976	Cytoplasmic
accD	B1X927	7	22.37	33.322	304	9.01941e-18	4345.8	3359.68	12.0854	11.7141	Cytoplasmic
truA	B1X929	3	12.22	30.4	270	2.62323e-13	231.931	194.62	7.85755	7.60452	Cytoplasmic
pdxB	B1X931	12	32.28	41.368	378	1.18692e-21	745.634	820.503	9.54232	9.68036	Cytoplasmic
mnmC	B1X935	4	7.49	74.434	668	8.56602e-14	273.328	133.526	8.09449	7.06097	Periplasmic
mepA	B1X939	2	7.66	30.137	274	1.03551e-16	673.089	636.169	9.39465	9.31327	Periplasmic
gpsA	B1X942	1	2.65	36.362	339	1.21684e-21	162.058	233.416	7.34037	7.86676	Cytoplasmic
secB	B1X943	3	24.52	17.277	155	2.61536e-14	519.438	520.769	9.02081	9.0245	Cytoplasmic
tdh	B1X950	6	21.11	37.239	341	1.11336e-20	768.178	1155.37	9.5853	10.1741	Cytoplasmic
coaD	B1X968	1	5.66	17.837	159	1.05127e-05	7.5457	82.1774	2.91566	6.36067	Cytoplasmic
mutM	B1X969	5	18.59	30.29	269	5.31778e-16	263.601	336.805	8.04221	8.39577	Cytoplasmic
slmA	B1X975	1	5.05	22.836	198	3.97192e-13	281.773	920.431	8.13839	9.84617	Cytoplasmic
pyrE	B1X976	1	3.76	23.567	213	4.53949e-18	69.8083	128.427	6.12533	7.00481	Cytoplasmic
rpoZ	B1X982	3	36.26	10.237	91	6.61367e-12	83.8194	1092.63	6.38921	10.0936	Cytoplasmic
ade	B1X998	3	4.42	63.739	588	6.10137e-12	23.314	27.0792	4.54312	4.75911	Cytoplasmic
mdoG	B1X9G2	6	14.68	57.912	511	5.87856e-16	66.7909	168.982	6.06158	7.40073	Periplasmic
solA	B1X9H2	2	5.65	40.902	372	1.44464e-10	33.5082	139.274	5.06644	7.12179	Cytoplasmic
aroC	B1X9K2	4	11.91	39.137	361	1.13127e-13	88.2889	203.515	6.46416	7.66899	Cytoplasmic
yfcN	B1X9K4	2	10.93	21.013	183	6.48535e-13	323.145	410.531	8.33604	8.68135	Cytoplasmic
fadJ	B1X9L4	7	10.64	77.072	714	2.14405e-22	224.617	254.002	7.81133	7.9887	Cytoplasmic
fadI	B1X9L5	6	13.3	46.531	436	7.02492e-18	247.469	296.468	7.9511	8.21173	Cytoplasmic
dsdA	B1X9N9	5	10.63	47.901	442	2.27301e-12	194.826	894.051	7.60604	9.80421	Cytoplasmic
glk	B1X9R0	11	33.02	34.723	321	7.91531e-19	3286.45	3088.54	11.6823	11.5927	Cytoplasmic
rnpA	B1X9T2	2	16.81	13.789	119	1.74894e-13	663.181	1356.44	9.37326	10.4056	Cytoplasmic
yidC	B1X9T4	6	16.06	61.526	548	1.29178e-09	57.7493	110.13	5.85173	6.78307	Inner Membrane
mnmE	B1X9T5	8	16.08	49.231	454	2.75644e-24	377.432	306.329	8.56007	8.25894	Cytoplasmic
glmU	B1X9V8	9	18.86	49.19	456	3.3013e-13	1073.4	1412.76	10.068	10.4643	Cytoplasmic
atpG	B1X9W1	10	39.72	31.577	287	2.44431e-17	1271.18	938.414	10.312	9.87408	Periplasmic
atpH	B1X9W3	2	10.73	19.332	177	1.0276e-17	610.285	394.757	9.25334	8.62482	Cytoplasmic
atpF	B1X9W4	4	30.13	17.264	156	1.32097e-20	373.046	1227.2	8.54321	10.2612	Periplasmic
atpE	B1X9W5	1	11.39	8.256	79	6.58181e-16	38.4225	215.683	5.26388	7.75277	Inner Membrane
mnmG	B1X9W9	16	29.41	69.521	629	2.09977e-19	1777.31	1059.99	10.7955	10.0498	Cytoplasmic
asnA	B1X9X2	9	36.06	36.651	330	2.28218e-21	902.126	2374.69	9.81719	11.2135	Cytoplasmic
ilvC	B1X9Z0	13	27.29	54.069	491	5.7225e-20	693.983	200.001	9.43876	7.64386	Cytoplasmic
gppA	B1X9Z3	9	21.66	54.871	494	4.73681e-21	174.115	172.551	7.4439	7.43088	Inner Membrane
rhlB	B1X9Z4	9	23.99	47.126	421	6.8292e-18	4837.67	10600.5	12.2401	13.3719	Cytoplasmic
plsX	B1XA00	2	7.87	38.214	356	6.29783e-16	43.1057	75.282	5.42981	6.23423	Inner Membrane
acpP	B1XA04	3	33.33	8.64	78	9.717e-15	1336.93	5541.54	10.3847	12.4361	Cytoplasmic
tmk	B1XA08	2	10.33	23.783	213	2.4559e-15	77.4101	208.237	6.27445	7.70209	Cytoplasmic
nagZ	B1XA17	4	12.61	37.595	341	1.6754e-16	141.735	181.553	7.14705	7.50424	Cytoplasmic
ycfP	B1XA18	5	27.78	21.226	180	3.976e-20	385.477	980.407	8.5905	9.93724	Cytoplasmic
nagK	B1XA29	1	3.3	33.043	303	9.01099e-16	33.4167	109.686	5.0625	6.77724	Cytoplasmic
pepT	B1XA37	7	18.87	44.923	408	4.07983e-16	276.581	547.731	8.11156	9.09732	Cytoplasmic
hflD	B1XA42	7	32.86	22.948	213	1.21816e-14	532.84	713.97	9.05756	9.47972	Inner Membrane
mnmA	B1XA43	1	2.72	40.959	368	0.00132831	98.4592	207.323	6.62145	7.69574	Cytoplasmic
nudJ	B1XA44	1	5.88	17.433	153	6.04238e-18	350.291	73.1547	8.45241	6.19288	Cytoplasmic
ymgG	B1XA58	1	12.28	10.807	114	6.20478e-12	424.568	75.5876	8.72985	6.24008	Extracellular
minE	B1XA61	2	22.73	10.235	88	9.93572e-13	79.973	1057.85	6.32144	10.0469	Cytoplasmic
minC	B1XA63	2	8.23	24.776	231	2.77813e-11	111.332	148.752	6.79873	7.21677	Cytoplasmic
fadR	B1XA74	8	40.59	26.969	239	1.53393e-19	3040.76	1201.9	11.5702	10.2311	Cytoplasmic
dadA	B1XA76	13	34.95	47.607	432	3.26657e-19	3765.5	4570.63	11.8786	12.1582	Cytoplasmic
ligA	B1XA82	10	19.52	73.606	671	2.73741e-19	480.902	403.815	8.9096	8.65755	Cytoplasmic
zipA	B1XA83	1	4.57	36.475	328	7.62889e-12	5.83949	16.8107	2.54584	4.07131	Inner Membrane
murQ	B1XA99	3	13.09	31.22	298	4.06553e-11	137.04	129.147	7.09845	7.01287	Cytoplasmic
purC	B1XAE8	10	39.24	26.995	237	3.44224e-19	1017.79	952.687	9.99122	9.89586	Cytoplasmic
wecF	B1XAG4	6	18.11	40.64	359	1.78753e-17	232.192	181.559	7.85917	7.5043	Cytoplasmic
wecG	B1XAG6	3	12.6	27.928	246	3.96218e-15	93.9494	49.2591	6.55381	5.62232	Inner Membrane
dapF	B1XAH6	3	15.69	30.209	274	2.57758e-17	85.9803	92.9963	6.42593	6.5391	Cytoplasmic
metE	B1XAJ3	2	2.92	84.674	753	6.25299e-12	58.8681	23.948	5.87941	4.58183	Cytoplasmic
ubiE	B1XAJ7	9	35.86	28.073	251	4.64423e-16	2251.98	2161.06	11.137	11.0775	Cytoplasmic
fadB	B1XAK8	12	19.62	79.594	729	8.11211e-21	500.992	574.372	8.96864	9.16584	Cytoplasmic
pepQ	B1XAK9	9	22.35	50.176	443	3.23749e-16	249.725	165.358	7.96419	7.36945	Cytoplasmic
treA	B1XAN8	3	6.19	63.637	565	4.88608e-09	29.7011	34.0083	4.89244	5.08781	Periplasmic
pth	B1XAP5	3	17.01	21.082	194	4.26046e-06	68.1061	59.3375	6.08971	5.89087	Cytoplasmic
kdsA	B1XAQ6	11	46.13	30.833	284	3.36955e-17	5476.29	5680.34	12.419	12.4718	Periplasmic
ychJ	B1XAS5	1	6.58	16.99	152	1.97608e-06	77.5262	214.049	6.27661	7.7418	Periplasmic
hda	B1XAX1	4	20.6	26.633	233	9.41773e-12	58.0493	91.2164	5.85921	6.51122	Cytoplasmic
upp	B1XAX3	8	44.71	22.533	208	1.65058e-17	2663.21	1764.58	11.379	10.7851	Cytoplasmic
purM	B1XAX4	3	11.3	36.854	345	8.925e-19	110.3	82.5081	6.78529	6.36646	Cytoplasmic
guaA	B1XAY2	10	19.24	58.679	525	5.212e-11	466.215	699.801	8.86485	9.4508	Cytoplasmic
xseA	B1XAY4	2	4.39	51.832	456	7.41535e-16	117.817	374.323	6.88041	8.54814	Inner Membrane
der	B1XAY6	19	39.8	55.036	490	4.54603e-22	982.821	1003.01	9.94078	9.97011	Cytoplasmic
hisS	B1XAY9	15	38.92	47.029	424	4.03407e-21	1122.97	1976.09	10.1331	10.9484	Cytoplasmic
ispG	B1XAZ0	21	56.18	40.684	372	1.72007e-21	4283.83	2590.56	12.0647	11.339	Cytoplasmic
rodZ	B1XAZ1	3	13.65	36.192	337	1.30348e-17	26.3569	38.7405	4.72011	5.27577	Extracellular
rlmN	B1XAZ2	9	23.96	43.086	384	6.93927e-19	561.098	585.619	9.13211	9.19382	Cytoplasmic
ndk	B1XAZ3	3	34.97	15.463	143	1.46102e-14	445.356	994.568	8.79882	9.95793	Cytoplasmic
pepB	B1XAZ8	11	26.46	46.18	427	8.2888e-19	2798.07	1170.32	11.4502	10.1927	Periplasmic
hscA	B1XB01	8	16.4	65.652	616	5.12426e-19	166.848	118.909	7.38239	6.89371	Cytoplasmic
iscS	B1XB05	10	31.68	45.09	404	1.80862e-19	925.711	1921.07	9.85442	10.9077	Cytoplasmic
iscR	B1XB06	1	6.17	17.337	162	1.65389e-16	110.582	141.18	6.78898	7.1414	Outer Membrane
era	B1XB40	2	5.65	33.81	301	2.68338e-11	916.367	464.369	9.83978	8.85913	Cytoplasmic
rnc	B1XB41	7	24.34	25.55	226	1.05569e-16	1848	1569.58	10.8518	10.6162	Cytoplasmic
fdhE	B1XB59	1	3.88	34.747	309	4.35366e-16	65.7282	26.9116	6.03844	4.75016	Cytoplasmic
pfkA	B1XB82	6	16.88	34.842	320	1.74584e-16	570.099	1373.03	9.15507	10.4231	Cytoplasmic
tpiA	B1XB85	1	4.71	26.972	255	1.80256e-07	782.877	2285.99	9.61264	11.1586	Cytoplasmic
rraA	B1XB95	2	13.66	17.36	161	2.09465e-11	363.129	194.939	8.50434	7.60688	Cytoplasmic
hslU	B1XB97	18	40.86	49.594	443	1.66522e-18	12502.2	9113.57	13.6099	13.1538	Cytoplasmic
hslV	B1XB98	2	18.18	19.093	176	9.27239e-07	162.646	68.5317	7.34559	6.0987	Cytoplasmic
rpmE	B1XBA2	2	41.43	7.871	70	2.18966e-12	36.9915	888.082	5.20912	9.79455	Periplasmic
ppc	B1XBC1	27	30.58	99.063	883	9.69899e-19	1739.18	1779	10.7642	10.7968	Cytoplasmic
argB	B1XBC4	2	15.5	27.028	257	1.2859e-10	112.881	463.574	6.81866	8.85666	Cytoplasmic
argH	B1XBC5	6	11.16	50.318	457	1.57535e-15	346.427	238.492	8.43641	7.8978	Cytoplasmic
thrB	B1XBC8	2	5.81	33.624	310	8.7676e-10	81.2722	46.9032	6.34469	5.55161	Cytoplasmic
yaaA	B1XBD1	5	25.97	29.586	258	1.07921e-21	189.306	192.169	7.56458	7.58623	Cytoplasmic
dnaJ	B1XBE0	14	37.77	41.1	376	2.41477e-22	3300.11	3996.02	11.6883	11.9643	Cytoplasmic
ileS	B1XBF1	6	6.72	104.297	938	6.63037e-12	111.076	192.184	6.7954	7.58634	Cytoplasmic
ispH	B1XBF4	4	15.82	34.775	316	3.06043e-12	40.6765	57.1833	5.34612	5.83752	Cytoplasmic
rihC	B1XBF5	1	3.29	32.561	304	8.0883e-09	138.908	244.733	7.11798	7.93507	Inner Membrane
dapB	B1XBF6	4	19.05	28.757	273	3.52377e-17	360.716	357.925	8.49472	8.48351	Cytoplasmic
trpB	B1XBL0	6	17.38	42.983	397	3.98646e-12	164.003	291.881	7.35758	8.18923	Cytoplasmic
pyrF	B1XBN2	3	14.69	26.35	245	5.79634e-13	217.754	405.794	7.76656	8.6646	Cytoplasmic
rnb	B1XBN7	9	15.84	72.491	644	1.38495e-17	161.034	395.505	7.33122	8.62755	Cytoplasmic
grcA	B1XBQ6	6	51.18	14.284	127	3.79542e-21	857.601	1267.61	9.74416	10.3079	Cytoplasmic
trmD	B1XBS9	2	7.45	28.422	255	1.63784e-11	524.373	2007.57	9.03445	10.9712	Cytoplasmic
rimM	B1XBT0	1	6.04	20.605	182	2.71992e-06	28.2432	82.0773	4.81983	6.35891	Cytoplasmic
grpE	B1XBT4	4	22.84	21.798	197	7.80053e-14	49.1012	84.2969	5.61769	6.39741	Cytoplasmic
nadK	B1XBT5	4	15.41	32.566	292	9.78787e-16	83.1353	177.151	6.37739	7.46884	Cytoplasmic
smpB	B1XBU0	2	11.88	18.269	160	2.61054e-23	168.801	468.02	7.39918	8.87043	Cytoplasmic
glaH	B1XBW5	4	13.23	37.36	325	1.74869e-11	195.579	88.8499	7.6116	6.4733	Cytoplasmic
sthA	B1XBX3	16	47.21	51.56	466	4.40385e-18	3256.49	2094.86	11.6691	11.0326	Cytoplasmic
fabR	B1XBX4	1	4.7	24.404	215	1.12016e-05	154.458	72.1321	7.27107	6.17257	Cytoplasmic
trmA	B1XBX6	6	17.21	41.967	366	6.62092e-15	413.345	702.764	8.6912	9.4569	Cytoplasmic
murI	B1XBX8	5	20	31.002	285	1.07963e-15	161.105	371.066	7.33186	8.53553	Cytoplasmic
coaA	B1XBY1	8	34.81	36.36	316	5.26278e-16	395.832	514.023	8.62875	9.00569	Cytoplasmic
rsd	B1XBZ8	3	18.99	18.243	158	8.77401e-14	730.986	416.954	9.5137	8.70374	Cytoplasmic
nudC	B1XBZ9	1	5.84	29.689	257	0.000242963	114.773	34.6331	6.84264	5.11408	Cytoplasmic
hemE	B1XC00	9	28.81	39.248	354	1.00707e-18	2292.85	2685.81	11.1629	11.3911	Cytoplasmic
nfi	B1XC01	2	9.42	24.673	223	5.12224e-20	79.7762	229.867	6.31789	7.84466	Cytoplasmic
purH	B1XC09	2	4.35	57.329	529	8.48214e-09	80.3251	28.0795	6.32778	4.81145	Cytoplasmic
metAS	B1XC12	5	16.5	35.727	309	3.71958e-19	88.153	102.889	6.46194	6.68495	Cytoplasmic
pepE	B1XC20	1	4.8	24.57	229	1.27707e-08	27.0922	30.5025	4.75981	4.93086	Cytoplasmic
pgi	B1XC24	16	31.51	61.53	549	7.25026e-25	658.569	474.088	9.36319	8.88901	Cytoplasmic
plsB	B1XC40	3	4.83	91.381	807	9.9215e-15	102.361	70.3981	6.67753	6.13746	InnerMembrane
rsmA	B1XC52	2	6.96	30.42	273	1.46931e-11	570.364	15476.2	9.15574	13.9178	Periplasmic
pdxA	B1XC53	1	4.26	35.114	329	2.7597e-10	4.21246	25.9127	2.07466	4.69559	Cytoplasmic
mraZ	B1XC58	4	33.55	17.36	152	2.50845e-12	124.672	108.806	6.962	6.76561	Cytoplasmic
rsmH	B1XC59	3	13.1	34.878	313	3.14596e-19	53.4947	127.277	5.74133	6.99183	Cytoplasmic
murG	B1XC67	4	15.21	37.815	355	2.9679e-15	273.433	70.9248	8.09504	6.14822	Inner Membrane
murC	B1XC68	7	18.53	53.626	491	2.02719e-15	611.865	445.363	9.25707	8.79884	Cytoplasmic
lpxC	B1XC73	3	10.49	33.956	305	1.37497e-12	195.395	247.298	7.61025	7.95011	Cytoplasmic
secA	B1XC75	27	28.08	102.023	901	1.45403e-20	858.449	1060.36	9.74559	10.0503	Cytoplasmic
zapD	B1XC78	4	18.22	28.292	247	7.17718e-17	173.478	464.829	7.43861	8.86055	Inner Membrane
guaC	B1XC80	7	25.36	37.384	347	1.99775e-20	2273.55	4722.59	11.1507	12.2054	Cytoplasmic
speE	B1XC96	2	8.68	32.321	288	6.02566e-13	9.33558	53.1536	3.22274	5.73209	Cytoplasmic
panC	B1XCA8	3	10.6	31.598	283	4.24651e-14	116.422	74.2286	6.86323	6.2139	Cytoplasmic
panB	B1XCA9	1	3.79	28.237	264	7.66709e-09	355.891	26.3116	8.47529	4.71763	Cytoplasmic
sfsA	B1XCC1	5	22.65	26.229	234	4.92169e-18	259.7	143.459	8.0207	7.1645	Cytoplasmic
ycjF	B1XCF0	1	4.53	39.392	353	7.94957e-09	9.44587	16.6234	3.23968	4.05514	Cytoplasmic
luxS	B1XCM0	1	6.43	19.416	171	3.01345e-08	18.294	26.6374	4.1933	4.73538	Cytoplasmic
alaS	B1XCM5	25	32.88	96.032	876	1.2398e-19	524.206	546.457	9.03399	9.09396	Cytoplasmic
recX	B1XCM6	2	13.86	19.424	166	8.2464e-21	8.43571	1.52678	3.07651	0.610494	Cytoplasmic
norR	B1XCN6	3	6.15	55.236	504	2.11418e-17	50.2487	81.1527	5.65101	6.34257	Cytoplasmic
mutS	B1XCR0	15	20.87	95.247	853	1.41196e-18	1725.48	897.49	10.7528	9.80975	Cytoplasmic
pcm	B1XCR9	3	10.1	23.258	208	2.4039e-18	139.541	538.036	7.12455	9.07156	Cytoplasmic
surE	B1XCS0	4	23.32	26.9	253	1.15859e-14	75.5756	89.6721	6.23985	6.48659	Periplasmic
ftsB	B1XCS4	1	13.59	11.622	103	0.0040279	10.9374	6.58117	3.4512	2.71834	Outer Membrane
nrfA	B1XCV6	3	9.21	53.703	478	1.90653e-09	43.3567	53.1935	5.43818	5.73318	Periplasmic
hemL	B1XD24	9	25.35	45.366	426	1.14789e-23	655.888	562.438	9.3573	9.13555	Cytoplasmic
mtnN	B1XD29	3	20.26	24.354	232	8.6487e-21	331.816	475.448	8.37424	8.89314	Cytoplasmic
dgt	B1XD30	5	10.89	59.383	505	1.20469e-17	89.5599	96.3539	6.48478	6.59027	Cytoplasmic
yaeH	B1XD33	9	61.72	15.096	128	1.36327e-17	230.786	424.069	7.85041	8.72815	Cytoplasmic
dapD	B1XD35	8	30.29	29.892	274	4.89156e-18	1825.01	3425.93	10.8337	11.7423	Cytoplasmic
glnD	B1XD36	4	5.06	102.39	890	3.87652e-20	95.8066	143.493	6.58205	7.16484	Cytoplasmic
tsf	B1XD39	9	28.98	30.423	283	2.0366e-16	559.59	1102.4	9.12823	10.1064	Cytoplasmic
frr	B1XD41	1	5.41	20.639	185	7.13635e-16	119.111	290.854	6.89616	8.18415	Cytoplasmic
fabZ	B1XD49	6	46.36	17.033	151	2.05503e-12	2251.13	5810.94	11.1364	12.5046	Cytoplasmic
lpxA	B1XD50	4	21.37	28.08	262	1.15601e-14	258.274	384.315	8.01276	8.58615	Cytoplasmic
lpxB	B1XD51	3	8.9	42.382	382	1.00743e-16	51.8043	59.9481	5.695	5.90564	Cytoplasmic
rnhB	B1XD52	2	11.11	21.526	198	1.18584e-19	222.304	126.368	7.79639	6.98149	Cytoplasmic
accA	B1XD54	15	50.47	35.242	319	2.35413e-17	2256.96	3537.63	11.1402	11.7886	Cytoplasmic
proS	B1XD64	4	8.74	63.693	572	1.99622e-22	171.165	77.9209	7.41924	6.28394	Cytoplasmic
yafD	B1XD73	2	8.27	29.992	266	3.38437e-10	663.345	363.292	9.37362	8.50498	Inner Membrane
gmhA	B1XD84	4	18.75	20.815	192	4.55992e-13	111.886	263.562	6.80589	8.042	Cytoplasmic
mdoD	B1XDD6	7	13.61	62.758	551	2.9672e-17	102.804	111.214	6.68376	6.79719	Periplasmic
patD	B1XDF5	3	9.7	50.83	474	7.39868e-13	206.507	200.801	7.69004	7.64963	Cytoplasmic
cysH	B1XDH5	2	7.38	27.976	244	8.53532e-11	91.9095	100.123	6.52214	6.64564	Cytoplasmic
pyrG	B1XDJ0	14	25.32	60.374	545	2.86723e-20	8896.62	5289.31	13.119	12.3689	Cytoplasmic
syd	B1XDK2	1	5.52	20.708	181	3.41684e-10	20.4647	48.8326	4.35506	5.60977	Cytoplasmic
ygdG	B1XDK7	2	10.36	28.166	251	3.83828e-16	78.9969	95.1817	6.30372	6.57261	Cytoplasmic
fucI	B1XDL1	6	11.17	64.977	591	3.40207e-20	70.1811	53.8554	6.13301	5.75102	Cytoplasmic
fucU	B1XDL3	3	24.29	15.473	140	1.28845e-17	630.365	263.181	9.30004	8.03991	Cytoplasmic
rlmM	B1XDL5	4	10.93	41.905	366	1.36276e-13	171.892	280.746	7.42536	8.13312	Cytoplasmic
aas	B1XDP2	1	2.23	80.7	719	3.2515e-13	6.44522	15.8681	2.68823	3.98806	Inner Membrane
frdC	B1XDQ7	2	13.74	15.015	131	1.07978e-13	57.9299	413.006	5.85624	8.69002	Inner Membrane
epmA	B1XDQ9	2	8	36.976	325	4.7683e-15	101.025	201.641	6.65856	7.65564	Cytoplasmic
psd	B1XDR4	4	18.94	35.934	322	4.14046e-10	109.078	117.505	6.76921	6.87658	Cytoplasmic
rsgA	B1XDR5	3	8	39.193	350	4.6525e-09	65.0115	241.296	6.02262	7.91466	Cytoplasmic
mutL	B1XDS1	3	7.15	67.924	615	1.1024e-18	127.539	16.3319	6.99479	4.02962	Cytoplasmic
hfq	B1XDS3	5	45.1	11.166	102	3.79404e-16	764.418	1390.86	9.57822	10.4418	Outer Membrane
purA	B1XDS8	17	50.46	47.345	432	3.22787e-21	3617.05	5331.07	11.8206	12.3802	Cytoplasmic
ulaR	B1XDU2	4	15.94	27.602	251	8.15476e-13	85.0725	57.4595	6.41062	5.84447	Cytoplasmic
rpsF	B1XDV1	4	22.96	15.187	131	3.63244e-16	265.211	358.104	8.051	8.48423	Cytoplasmic
msrA	B1XDW8	1	6.6	23.315	212	3.06558e-08	3.6451	10.951	1.86596	3.453	Periplasmic
frsA	B1XDY2	12	31.64	47.009	414	3.86248e-18	508.859	529.905	8.99112	9.04959	Cytoplasmic
crl	B1XDY3	3	23.31	15.655	133	3.76614e-18	402.674	411.563	8.65347	8.68497	Cytoplasmic
proB	B1XDY5	14	41.14	39.057	367	1.4672e-23	3167.25	1559.07	11.629	10.6065	Cytoplasmic
proA	B1XDY6	11	31.41	44.63	417	1.79735e-21	687.305	401.447	9.42481	8.64906	Cytoplasmic
ecpA	B1XE35	3	39.49	20.111	195	1.46752e-15	55.6319	50.3231	5.79784	5.65315	Extracellular
betA	B1XE52	6	15.29	61.878	556	1.48347e-14	105.375	79.1901	6.71939	6.30725	Cytoplasmic
maeA	B1XE70	14	30.62	63.197	565	8.15868e-18	2183.69	2080.11	11.0925	11.0224	Inner Membrane
hyuA	B1XEG2	9	20.17	51.025	461	4.7397e-17	111.119	123.616	6.79596	6.94972	Cytoplasmic
prfB	B1XEH8	4	11.78	41.251	365	5.05949e-11	75.4876	134.353	6.23817	7.06989	Cytoplasmic
ygfZ	B1XEI5	5	15.64	36.094	326	4.77355e-21	674.471	330.511	9.39761	8.36855	Cytoplasmic
gcvP	B1XEJ0	23	28.74	104.376	957	1.18417e-19	1503.53	2225.52	10.5541	11.1199	Cytoplasmic
zapA	B1XEJ6	4	38.53	12.594	109	2.18135e-14	653.834	419.335	9.35278	8.71196	Periplasmic
rpiA	B1XEJ9	5	24.2	22.86	219	1.32842e-14	332.078	678.034	8.37538	9.40521	Cytoplasmic
argP	B1XEK1	3	10.44	33.472	297	5.92114e-20	224.47	154.471	7.81038	7.27119	Cytoplasmic
epd	B1XEL0	7	21.53	37.299	339	1.58283e-19	386.526	99.0869	8.59442	6.63062	Cytoplasmic
fbp	B1XEL4	12	46.08	36.834	332	2.13311e-15	459.489	480.54	8.84389	8.90851	Cytoplasmic
yjgA	B1XEL6	3	13.66	21.359	183	5.53662e-18	208.235	66.2755	7.70207	6.0504	Cytoplasmic
pyrI	B1XEM5	6	41.18	17.121	153	1.02468e-17	416.567	448.612	8.7024	8.80932	Cytoplasmic
pyrB	B1XEM6	8	24.44	34.427	311	4.58359e-17	122.682	159.387	6.93878	7.31639	Cytoplasmic
pepA	B1XEN9	14	29.03	54.88	503	1.64005e-19	1818.63	1602.62	10.8286	10.6462	Cytoplasmic
yaiI	B1XEX6	1	9.87	16.969	152	8.29537e-18	101.435	103.428	6.66442	6.69249	Cytoplasmic
rdgC	B1XEY2	10	29.37	33.993	303	2.54508e-16	542.604	1473.33	9.08376	10.5249	Cytoplasmic
queA	B1XEZ3	1	2.81	39.431	356	6.11518e-05	28.9828	27.582	4.85712	4.78566	Cytoplasmic
tgt	B1XEZ4	14	40	42.594	375	3.30782e-18	146.316	172.53	7.19294	7.4307	Cytoplasmic
nusB	B1XF04	4	27.34	15.689	139	5.41887e-16	89.6928	181.938	6.48692	7.5073	Cytoplasmic
dxs	B1XF08	17	32.1	67.617	620	3.55777e-18	387.426	582.1	8.59778	9.18512	Cytoplasmic
xseB	B1XF10	2	33.75	8.952	80	1.10401e-13	39.174	72.3777	5.29182	6.17747	Cytoplasmic
thiI	B1XF11	10	19.92	54.973	482	8.57606e-18	1097.94	842.113	10.1006	9.71787	Cytoplasmic
tus	B1XF75	6	24.6	35.783	309	1.48774e-12	121.307	163.689	6.92251	7.35481	Cytoplasmic
add	B1XF88	6	26.73	36.397	333	1.02721e-20	97.9926	151.916	6.6146	7.24713	Cytoplasmic
speB	B1XF99	4	14.05	33.557	306	4.4841e-15	37.3267	273.438	5.22214	8.09507	Cytoplasmic
metK	B1XFA4	16	47.66	41.952	384	1.72943e-20	5231.49	6732.96	12.353	12.717	Cytoplasmic
rsmC	B1XFI0	2	7.87	37.625	343	0.000265623	253.855	69.976	7.98786	6.12879	Cytoplasmic
prfC	B1XFI4	10	19.85	59.574	529	3.01092e-14	1105.3	2515.45	10.1102	11.2966	Cytoplasmic
deoA	B1XFJ2	19	43.18	47.207	440	1.23775e-22	2757.99	2461.77	11.4294	11.2655	Cytoplasmic
yjjX	B1XFK4	1	7.65	18.213	170	3.33089e-05	86.3177	22.071	6.43158	4.46408	Cytoplasmic
gpmB	B1XFK5	10	39.53	24.065	215	4.16121e-14	1217	720.573	10.2491	9.493	Cytoplasmic
clpX	B1XFM6	15	41.27	46.356	424	2.94985e-19	544.905	945.185	9.08986	9.88445	Cytoplasmic
queC	B1XFN2	2	9.96	25.514	231	2.02543e-06	11.5699	16.7439	3.53231	4.06556	Cytoplasmic
apt	B1XFQ6	2	11.48	19.859	183	8.92055e-16	46.7181	23.6384	5.54591	4.56306	Cytoplasmic
hemH	B1XFR2	5	18.13	35.884	320	6.53246e-16	352.078	580.959	8.45975	9.18229	Cytoplasmic
rsxC	B1XFU1	8	11.22	80.172	740	1.70123e-16	41.4652	41.1741	5.37383	5.36367	Cytoplasmic
tyrS	B1XFU9	4	12.74	47.527	424	1.28976e-11	59.7715	94.7072	5.90138	6.5654	Cytoplasmic
pdxH	B1XFV0	2	9.17	25.545	218	5.87139e-14	179.756	413.782	7.4899	8.69273	Cytoplasmic
mdtK	B1XFX3	2	5.03	49.447	457	2.71421e-18	91.6994	153.59	6.51884	7.26294	Inner Membrane
sufS	B1XFY8	4	11.08	44.434	406	4.58648e-14	41.4397	141.34	5.37294	7.14303	Cytoplasmic
aroD	B1XG01	3	12.7	27.467	252	7.64906e-15	55.8633	56.3727	5.80383	5.81692	Cytoplasmic
ppsR	B1XG10	4	15.52	31.211	277	1.85563e-13	149.441	146.429	7.22344	7.19406	Cytoplasmic
ihfA	B1XG19	5	50.51	11.354	99	3.25683e-16	830.464	970.892	9.69777	9.92317	Cytoplasmic
pheS	B1XG21	10	28.44	36.832	327	6.45309e-16	3931.81	3131.88	11.941	11.6128	Cytoplasmic
ribB	B1XG46	3	15.67	23.353	217	5.56544e-18	215.04	213.331	7.74846	7.73695	Cytoplasmic
hldE	B1XG57	20	47.59	51.051	477	2.76588e-20	1730.38	2936.17	10.7569	11.5197	Cytoplasmic
glnE	B1XG58	1	1.48	108.418	946	0.00229127	19.5201	64.638	4.28689	6.01431	Cytoplasmic
uppP	B1XG62	1	3.66	29.759	273	4.95418e-16	148.652	224.19	7.2158	7.80858	InnerMembrane
tsaD	B1XG69	3	11.87	36.008	337	3.11888e-19	220.093	111.063	7.78197	6.79523	Cytoplasmic
mug	B1XG73	6	40.48	18.673	168	9.59143e-23	2643.33	510.624	11.3681	8.99612	Periplasmic
rlmG	B1XG88	7	22.49	42.331	378	1.13692e-19	180.779	281.324	7.49808	8.13609	Cytoplasmic
lpxH	B1XGC2	2	11.25	26.894	240	7.11354e-14	82.573	680.078	6.3676	9.40956	Cytoplasmic
folD	B1XGC7	2	7.64	31.044	288	3.65166e-19	114.479	72.1737	6.83894	6.1734	Cytoplasmic
thrS	B1XGI1	23	34.27	74.014	642	2.8368e-21	6562.55	12613.7	12.68	13.6227	Cytoplasmic
nadE	B1XGK1	10	37.45	30.637	275	1.8293e-20	942.81	690.364	9.88082	9.43121	Cytoplasmic
astB	B1XGK6	2	4.7	49.299	447	5.0562e-11	73.7458	15.2812	6.20449	3.93369	Periplasmic
yeaH	B1XGP4	2	4.68	49.392	427	2.42251e-18	106.248	299.208	6.73129	8.225	Cytoplasmic
yhaM	B1XGS5	1	2.52	45.361	436	1.77246e-15	93.0343	61.6405	6.53969	5.94581	Cytoplasmic
tdcC	B1XGT1	3	6.55	48.879	443	7.28868e-12	190.057	331.821	7.57029	8.37426	Inner Membrane
garL	B1XGT9	4	10.94	27.384	256	5.44913e-19	151.307	157.148	7.24134	7.29598	Cytoplasmic
kbaY	B1XGU9	2	7.69	31.294	286	2.42262e-14	52.8475	65.5149	5.72376	6.03375	Cytoplasmic
nlpI	B1XGX5	2	9.86	33.621	294	2.97018e-09	108.721	52.9545	6.76449	5.72668	Cytoplasmic
pnp	B1XGX6	16	26.02	77.101	711	3.30274e-19	5216.87	1345.78	12.349	10.3942	Cytoplasmic
rbfA	B1XGX9	2	15.04	15.154	133	3.32076e-18	28.4112	15.9519	4.82839	3.99565	Cytoplasmic
infB	B1XGY0	28	29.33	97.35	890	3.19253e-19	3378.26	6035.26	11.7221	12.5592	Cytoplasmic
argG	B1XGY3	15	36.69	49.898	447	6.61564e-18	3236.21	2071.09	11.6601	11.0162	Cytoplasmic
rlmE	B1XGY9	4	26.32	23.335	209	2.16769e-14	223.693	262.721	7.80538	8.03739	Cytoplasmic
nudL	B1XH80	2	10.42	21.436	192	1.43923e-09	87.8722	118.903	6.45734	6.89364	Cytoplasmic
htpX	B1XH97	2	7.17	31.923	293	8.98242e-09	66.2954	53.6679	6.05084	5.74599	Inner Membrane
proQ	B1XH99	7	37.07	25.893	232	3.36561e-17	567.433	927.626	9.14831	9.8574	Cytoplasmic
rsmF	B1XHA3	5	12.11	53.228	479	7.18011e-16	155.495	417.288	7.28072	8.7049	Cytoplasmic
purT	B1XHB7	3	8.67	42.434	392	1.05173e-17	99.7538	44.1457	6.6403	5.4642	Cytoplasmic
ruvB	B1XHC8	1	4.17	37.174	336	9.11662e-13	78.8186	146.794	6.30046	7.19765	Cytoplasmic
ruvA	B1XHC9	1	5.91	22.086	203	2.93952e-15	29.6763	32.338	4.89124	5.01516	Cytoplasmic
ruvC	B1XHD1	4	24.28	18.747	173	3.16557e-16	145.496	98.9503	7.18484	6.62863	Cytoplasmic
cmoA	B1XHD8	6	27.53	27.777	247	2.05745e-19	204.688	185.026	7.67728	7.53158	Cytoplasmic
cutC	B1XHE2	2	8.06	26.762	248	2.86346e-13	42.3443	60.2608	5.4041	5.91315	Cytoplasmic
obgE	B1XHF9	3	11.28	43.286	390	1.07114e-16	64.6108	70.5558	6.0137	6.14069	Cytoplasmic
rplU	B1XHG2	2	21.36	11.564	103	1.28607e-15	1557.37	1880.02	10.6049	10.8765	Cytoplasmic
mtgA	B1XHI3	1	4.55	27.342	242	4.00657e-11	871.296	459.218	9.76702	8.84303	Inner Membrane
nanK	B1XHJ5	4	15.81	29.644	291	2.59382e-17	477.091	179.993	8.89812	7.4918	Cytoplasmic
nanE	B1XHJ6	4	19.65	24.074	229	1.90444e-17	219.543	59.1695	7.77836	5.88678	Cytoplasmic
nanA	B1XHJ8	8	34.01	32.593	297	5.97172e-20	527.759	320.283	9.04374	8.3232	Cytoplasmic
nanR	B1XHJ9	1	4.56	29.524	263	9.14905e-11	74.1699	66.3837	6.21276	6.05276	Cytoplasmic
rplM	B1XHK4	8	50.7	16.019	142	8.08746e-19	3115.61	6121.21	11.6053	12.5796	Cytoplasmic
fis	B1XHN0	2	32.65	11.24	98	1.29364e-14	464.76	464.721	8.86034	8.86022	Periplasmic
lacZ	B8LFD6	17	19.63	116.483	1024	7.157e-20	7420.33	4709.48	12.8573	12.2014	Cytoplasmic
rapA	C4ZPY3	13	13.22	109.769	968	1.38611e-16	804.923	1148.88	9.65271	10.166	Cytoplasmic
leuC	C4ZPZ5	3	9.01	49.882	466	2.52954e-16	35.8211	50.9574	5.16274	5.67122	Cytoplasmic
yeeX	C4ZQR6	3	33.94	12.778	109	5.19679e-14	154.12	7667	7.26791	12.9044	Cytoplasmic
ygiB	C4ZQV5	4	23.32	23.479	223	2.2802e-15	569.26	373.777	9.15294	8.54604	Extracellular
gluQ	C4ZRN7	3	10.39	34.868	308	3.25577e-10	56.7654	68.9391	5.82694	6.10725	Cytoplasmic
murA	C4ZSS8	9	24.82	44.819	419	1.76233e-15	530.688	614.295	9.05172	9.26279	Cytoplasmic
uxuA	C4ZT10	11	26.65	44.838	394	3.48765e-21	471.093	259.026	8.87987	8.01695	Cytoplasmic
mdoB	C4ZT42	4	6.55	85.494	763	1.20203e-10	60.8737	61.4062	5.92775	5.94031	Outer Membrane
nuoN	C4ZUB9	1	2.27	52.044	485	4.97093e-20	63.7967	206.825	5.99541	7.69227	Inner Membrane
rpsL	C4ZUJ7	4	19.35	13.765	124	2.43644e-14	4104.78	2169.49	12.0031	11.0831	Periplasmic
ybdK	C4ZV25	3	11.02	41.688	372	2.46909e-17	52.7504	91.8022	5.72111	6.52046	Cytoplasmic
lipA	C4ZWB5	15	45.79	36.072	321	2.17048e-17	2125.01	2112.73	11.0533	11.0449	Cytoplasmic
lipB	C4ZWB7	4	26.76	23.883	213	2.54719e-13	180.771	251.085	7.49802	7.97203	Cytoplasmic
leuS	C4ZWC9	9	11.28	97.234	860	1.04834e-19	128.647	158.108	7.00727	7.30477	Periplasmic
rihA	C4ZWD8	3	10.61	33.823	311	2.39043e-15	673.381	1354.97	9.39528	10.404	Cytoplasmic
glyQ	C4ZXF0	4	18.81	34.716	303	7.65924e-17	142.984	201.167	7.15971	7.65225	Cytoplasmic
galK	C4ZXS8	5	14.4	41.442	382	4.97077e-15	114.413	148.471	6.83811	7.21404	Cytoplasmic
purR	C4ZYC2	8	22.87	38.175	341	9.08611e-19	1043.57	687.125	10.0273	9.42443	Cytoplasmic
infC	C4ZYI0	5	41.11	20.564	180	1.7109e-20	967.05	1974.24	9.91745	10.9471	Cytoplasmic
recA	C4ZYU4	12	57.51	37.973	353	4.70228e-17	7040.32	2091.22	12.7814	11.0301	Cytoplasmic
dnaA	C4ZYX9	8	19.27	52.551	467	1.68689e-14	247.895	404.047	7.95358	8.65838	Cytoplasmic
ravA	C4ZZ24	5	10.84	56.389	498	7.46192e-15	156.118	241.311	7.28649	7.91475	Inner Membrane
ilvD	C4ZZ41	7	13.31	65.532	616	9.06564e-19	158.505	136.827	7.30839	7.09621	Cytoplasmic
thyA	C4ZZX9	4	17.05	30.48	264	8.8956e-16	372.722	354.203	8.54196	8.46843	Cytoplasmic
engB	C5A033	1	6.19	23.561	210	1.25633e-06	31.8246	16.6501	4.99207	4.05746	Periplasmic
gcvT	C5A0H7	4	14.01	40.147	364	2.35272e-16	182.077	246.236	7.50841	7.9439	Cytoplasmic
fabB	D0VEX1	11	38.18	42.613	406	4.35885e-18	7881.73	6903.55	12.9443	12.7531	Cytoplasmic
fabG	D0VEX3	5	31.97	25.56	244	2.15277e-17	6620.93	2894.57	12.6928	11.4991	Cytoplasmic
lpxM	D0VEY3	3	9.6	37.41	323	9.56623e-09	617.357	55.4972	9.26996	5.79434	Inner Membrane
plsC	D0VEY7	1	4.49	27.453	245	0.00232006	35.618	38.5582	5.15453	5.26897	Inner Membrane
pssA	D0VEY9	9	25.5	52.933	452	7.60087e-17	827.906	805.358	9.69332	9.65349	Cytoplasmic
accC	D0VEZ1	20	43.43	49.321	449	9.67681e-18	2105.38	2437.19	11.0399	11.251	Cytoplasmic
gdhA	P00370	9	22.6	48.581	447	7.16332e-22	183.635	209.128	7.5207	7.70824	Cytoplasmic
ndh	P00393	9	21.66	47.359	434	1.10781e-19	194.675	266.195	7.60493	8.05634	Cytoplasmic
sodA	P00448	1	4.37	23.097	206	1.40365e-09	26.3197	107.46	4.71807	6.74765	Periplasmic
nrdA	P00452	26	39.55	85.775	761	9.89116e-18	3218.21	2276.51	11.652	11.1526	Cytoplasmic
malP	P00490	12	14.18	90.522	797	4.05897e-19	573.183	1061.05	9.16285	10.0513	Cytoplasmic
thrA	P00561	19	28.05	89.12	820	2.00965e-18	6213.83	3849.34	12.6013	11.9104	Cytoplasmic
metL	P00562	12	16.05	88.888	810	2.7898e-19	405.647	299.186	8.66408	8.2249	Outer Membrane
rpoD	P00579	13	18.76	70.263	613	1.54571e-18	1887.87	2021.83	10.8825	10.9814	Cytoplasmic
polA	P00582	17	22.31	103.118	928	2.53066e-18	292.741	375.675	8.19348	8.55334	Cytoplasmic
lepB	P00803	5	15.12	35.96	324	2.94879e-16	1022.39	316.962	9.99773	8.30817	Inner Membrane
ampC	P00811	1	3.18	41.556	377	6.29201e-16	65.1518	16.787	6.02573	4.06928	Periplasmic
lysA	P00861	2	4.76	46.177	420	8.07588e-12	186.981	78.5963	7.54675	6.29639	Cytoplasmic
aroH	P00887	6	20.11	38.735	348	3.66694e-18	392.641	642.379	8.61707	9.32728	Cytoplasmic
aroF	P00888	4	13.76	38.804	356	1.08642e-14	218.707	1059.09	7.77286	10.0486	Periplasmic
ilvI	P00893	5	8.71	62.984	574	2.49682e-15	204.776	280.68	7.67791	8.13278	Cytoplasmic
trpE	P00895	2	4.81	57.494	520	0.00128694	16.6885	31.866	4.06078	4.99394	Cytoplasmic
phrB	P00914	2	4.87	53.667	472	3.17894e-17	182.488	365.114	7.51166	8.5122	Periplasmic
thrC	P00934	4	14.72	47.114	428	4.13628e-18	150.882	143.667	7.23728	7.16658	Cytoplasmic
metB	P00935	1	3.37	41.55	386	2.95209e-12	39.4263	18.1665	5.30108	4.18321	Cytoplasmic
trpS	P00954	5	12.28	37.438	334	3.7631e-17	853.826	558.78	9.7378	9.12614	Periplasmic
carB	P00968	14	14.35	117.842	1073	1.43024e-17	329.352	590.278	8.36349	9.20525	Cytoplasmic
mrcA	P02918	3	2.59	93.636	850	1.05082e-13	22.8796	56.5306	4.51599	5.82096	OuterMembrane
mrcB	P02919	15	18.6	94.293	844	8.85463e-17	214.155	278.749	7.74251	8.12282	Inner Membrane
phoE	P02932	2	5.41	38.922	351	4.08562e-06	149.772	103.985	7.22662	6.70023	OuterMembrane
dnaQ	P03007	2	7	27.099	243	4.37649e-08	160.505	293.095	7.32647	8.19522	Cytoplasmic
uvrD	P03018	8	13.89	81.99	720	4.41648e-23	183.102	407.379	7.5165	8.67023	Cytoplasmic
galR	P03024	3	10.2	37.094	343	1.27693e-15	104.225	139.026	6.70356	7.11921	Cytoplasmic
tyrB	P04693	7	18.14	43.538	397	7.69562e-20	710.08	641.456	9.47184	9.32521	Cytoplasmic
pepN	P04825	9	12.18	98.919	870	5.24332e-15	327.137	440.68	8.35375	8.78359	Cytoplasmic
nlpA	P04846	1	5.88	29.424	272	1.59712e-11	50.7011	15.2443	5.66395	3.93019	Cytoplasmic
fliC	P04949	13	31.73	51.295	498	2.95276e-19	61529	154732	15.909	17.2394	Extracellular
ilvA	P04968	9	21.6	56.195	514	3.72486e-17	159.948	135.528	7.32146	7.08245	Cytoplasmic
rbsA	P04983	22	46.51	55.042	501	3.17859e-20	7916.46	4927.58	12.9506	12.2667	Cytoplasmic
recD	P04993	5	7.89	66.902	608	2.61418e-13	78.5462	74.9926	6.29547	6.22868	Cytoplasmic
pabB	P05041	2	3.97	50.97	453	9.78747e-11	11.4268	44.8816	3.51435	5.48805	Cytoplasmic
fumC	P05042	8	14.13	50.489	467	1.41736e-17	146.293	139.533	7.19272	7.12446	Cytoplasmic
ptrA	P05458	2	2.81	107.708	962	2.33419e-07	14.9801	48.0047	3.90498	5.5851	Periplasmic
srlD	P05707	1	3.86	27.858	259	2.21885e-11	183.935	91.3028	7.52306	6.51259	OuterMembrane
ilvY	P05827	4	14.81	33.204	297	1.85482e-19	112.558	70.2055	6.81452	6.13351	Cytoplasmic
ttdA	P05847	6	17.49	32.734	303	2.77969e-13	109.492	193.286	6.77468	7.5946	Cytoplasmic
dld	P06149	18	31	64.612	571	3.93146e-18	795.268	630.045	9.6353	9.29931	Cytoplasmic
topA	P06612	19	21.5	97.35	865	8.50152e-19	705.365	663.462	9.46223	9.37387	Periplasmic
birA	P06709	1	2.8	35.312	321	7.13454e-11	47.8704	46.4508	5.58106	5.53763	Cytoplasmic
melA	P06720	4	10.2	50.657	451	2.29634e-16	260.101	750.378	8.02293	9.55147	Cytoplasmic
metC	P06721	3	5.32	43.212	395	1.28613e-11	62.3534	541.188	5.9624	9.07998	Cytoplasmic
ebgR	P06846	3	9.79	36.21	327	7.64635e-18	61.3777	204.382	5.93964	7.67512	Cytoplasmic
fliM	P06974	7	17.37	37.849	334	5.7136e-17	544.31	547.232	9.08829	9.09601	Cytoplasmic
hisB	P06987	6	16.9	40.278	355	7.79658e-17	452.433	337.414	8.82156	8.39837	Cytoplasmic
pfkB	P06999	10	42.39	32.456	309	1.36876e-14	1112.42	633.319	10.1195	9.30679	Periplasmic
pldB	P07000	4	15	38.978	340	3.01381e-18	49.3153	261.722	5.62396	8.03189	Inner Membrane
pntA	P07001	4	8.04	54.623	510	3.90403e-16	97.6305	108.427	6.60926	6.76059	Inner Membrane
poxB	P07003	15	30.42	62.011	572	2.06844e-17	407.402	506.285	8.67031	8.98381	Cytoplasmic
tyrA	P07023	2	5.63	42.043	373	4.07289e-10	39.0191	104.278	5.28611	6.70429	Cytoplasmic
sdiA	P07026	1	6.25	28.117	240	9.06902e-10	25.3479	25.5722	4.6638	4.6765	Cytoplasmic
hisP	P07109	5	21.79	28.653	257	2.1244e-17	88.1211	149.798	6.46142	7.22688	Cytoplasmic
putP	P07117	3	6.77	54.344	502	1.32039e-14	81.1084	166.334	6.34178	7.37794	Inner Membrane
valS	P07118	12	12.41	108.192	951	2.44746e-17	109.24	185.827	6.77135	7.53782	Cytoplasmic
cheB	P07330	5	17.19	37.468	349	5.66211e-17	134.349	252.144	7.06984	7.9781	Cytoplasmic
cheA	P07363	3	6.57	71.382	654	1.51883e-12	153.787	212.269	7.26479	7.72975	Cytoplasmic
cheR	P07364	5	17.13	32.849	286	1.97991e-18	101.554	112.9	6.6661	6.8189	Cytoplasmic
pheT	P07395	20	31.45	87.378	795	2.52745e-18	1273	1562.06	10.314	10.6092	Cytoplasmic
tyrR	P07604	13	25.15	57.656	513	9.58016e-22	428.548	381.041	8.74331	8.5738	Cytoplasmic
recC	P07648	4	3.92	128.848	1122	6.02691e-17	75.0064	92.8638	6.22894	6.53704	Cytoplasmic
ilvB	P08142	9	23.13	60.441	562	1.05338e-15	269.177	1092.75	8.07241	10.0937	Cytoplasmic
folC	P08192	6	20.85	45.406	422	4.86484e-16	143.194	718.842	7.16183	9.48953	Cytoplasmic
nirB	P08201	11	13.34	93.121	847	5.278e-21	159.786	200.572	7.31999	7.64797	Cytoplasmic
cpdB	P08331	16	27.98	70.832	647	1.58568e-18	399.212	573.007	8.64101	9.16241	Periplasmic
usg	P08390	2	7.12	36.364	337	2.39237e-09	25.2514	95.2281	4.65829	6.57332	Cytoplasmic
dacC	P08506	11	31.5	43.609	400	1.94919e-21	407.362	237.529	8.67017	7.89196	Periplasmic
cvpA	P08550	1	6.17	17.907	162	1.60888e-17	51.092	305.684	5.67503	8.2559	Inner Membrane
hsdR	P08956	1	0.6	134.095	1170	6.00048e-12	119.821	110.72	6.90474	6.79077	Cytoplasmic
aceB	P08997	9	16.51	60.274	533	1.95997e-17	232.477	1593.42	7.86095	10.6379	Cytoplasmic
xthA	P09030	7	23.88	30.969	268	3.42961e-13	431.025	603.681	8.75163	9.23764	Cytoplasmic
avtA	P09053	9	18.23	46.711	417	4.66433e-17	780.262	859.731	9.60781	9.74774	Cytoplasmic
xylB	P09099	1	2.69	52.618	484	0.00158675	18.4273	25.4246	4.20377	4.66815	Periplasmic
hemD	P09126	4	16.67	27.798	246	1.85272e-21	703.075	537.415	9.45753	9.06989	Cytoplasmic
hemX	P09127	2	7.89	42.963	393	1.23121e-15	60.5325	86.5502	5.91964	6.43547	Outer Membrane
traD	P09130	1	1.67	81.489	717	1.33788e-05	51.3917	63.1298	5.68346	5.98025	Inner Membrane
galE	P09147	7	29.59	37.265	338	2.98718e-15	54.1177	351.169	5.75803	8.45602	Periplasmic
narG	P09152	12	11.95	140.489	1247	1.77746e-18	155.067	166.014	7.27675	7.37516	Periplasmic
putA	P09546	31	30.83	143.815	1320	7.72483e-18	4728.4	4095.7	12.2071	11.9999	Cytoplasmic
dedD	P09549	3	15.45	22.938	220	2.92783e-16	28.9035	50.6589	4.85317	5.66274	Periplasmic
gltB	P09831	14	11.64	163.297	1486	1.63801e-17	169.718	236.845	7.407	7.8878	Cytoplasmic
gltD	P09832	5	11.86	52.015	472	1.71268e-12	86.572	273.645	6.43583	8.09616	Cytoplasmic
rep	P09980	2	3.86	77.024	673	3.18548e-05	26.6437	32.4448	4.73572	5.01992	Cytoplasmic
uvrA	P0A698	24	31.7	103.868	940	1.24323e-21	1724.08	1981.41	10.7516	10.9523	Cytoplasmic
alr	P0A6B4	6	20.89	39.153	359	8.90776e-15	64.8804	170.19	6.01971	7.411	Cytoplasmic
bioD2	P0A6E9	3	14.29	24.981	231	2.12356e-22	68.0248	73.3583	6.08799	6.19689	Cytoplasmic
carA	P0A6F1	2	5.76	41.431	382	7.62279e-09	917.668	330.625	9.84183	8.36905	Cytoplasmic
ddlA	P0A6J8	9	31.04	39.316	364	7.49888e-14	283.258	264.897	8.14597	8.04929	Cytoplasmic
dapA	P0A6L2	7	32.53	31.27	292	2.6835e-19	684.444	499.426	9.41879	8.96413	Cytoplasmic
dsbB	P0A6M2	2	10.23	20.142	176	2.94122e-11	201.058	144.957	7.65147	7.17948	Inner Membrane
glsA2	P0A6W0	3	9.09	33.516	308	2.2796e-18	54.4182	42.1086	5.76602	5.39604	Inner Membrane
htpG	P0A6Z3	8	16.67	71.423	624	2.55144e-24	57.0577	396.679	5.83435	8.63183	Cytoplasmic
yceF	P0A729	2	11.34	21.691	194	0.000153242	39.6885	32.1167	5.31065	5.00525	Cytoplasmic
pdxJ	P0A794	3	16.05	26.384	243	4.20557e-16	502.172	209.788	8.97204	7.71279	Cytoplasmic
ppa	P0A7A9	7	35.23	19.704	176	8.95206e-16	565.269	607.681	9.14279	9.24717	Cytoplasmic
ppk	P0A7B1	12	18.31	80.432	688	3.28442e-19	125.579	179.029	6.97245	7.48405	Cytoplasmic
pyrH	P0A7E9	4	21.16	25.97	241	3.09304e-19	353.63	547.445	8.4661	9.09657	Cytoplasmic
rpoA	P0A7Z4	12	33.74	36.512	329	1.19183e-23	5055.34	7529.1	12.3036	12.8783	Cytoplasmic
selA	P0A821	13	32.61	50.607	463	7.64434e-19	581.66	417.476	9.18403	8.70555	Cytoplasmic
tatE	P0A843	2	32.84	7.024	67	1.04374e-10	97.6016	169.996	6.60883	7.40935	Cytoplasmic
tpx	P0A862	3	26.79	17.835	168	6.1842e-14	1161.9	510.206	10.1823	8.99494	Cytoplasmic
yebC	P0A8A0	1	4.47	26.423	246	4.36902e-05	203.139	381.496	7.66632	8.57553	Cytoplasmic
ymdB	P0A8D6	4	23.16	18.88	177	2.72762e-12	64.7215	57.7884	6.01617	5.85271	Cytoplasmic
udk	P0A8F4	7	32.39	24.353	213	2.48712e-19	148.554	228.164	7.21485	7.83393	Cytoplasmic
trmB	P0A8I5	1	4.6	27.307	239	1.68216e-07	118.382	39.9047	6.88731	5.31849	Cytoplasmic
asnS	P0A8M0	14	33.69	52.57	466	4.57155e-19	318.585	664.011	8.31554	9.37506	Cytoplasmic
lysU	P0A8N5	13	33.86	57.827	505	3.1709e-22	760.16	1021.97	9.57016	9.99714	Cytoplasmic
yceI	P0A8X2	2	10.99	20.912	191	4.26154e-10	405.543	399.108	8.66371	8.64063	Periplasmic
yidA	P0A8Y5	8	40.74	29.721	270	2.715e-19	105.948	145.973	6.72721	7.18956	Cytoplasmic
yciA	P0A8Z0	3	18.18	14.231	132	9.61115e-12	98.2866	138.876	6.61892	7.11765	Cytoplasmic
ybgC	P0A8Z3	2	14.18	15.562	134	2.22619e-10	332.773	128.082	8.37839	7.00093	Cytoplasmic
blc	P0A901	8	36.72	19.852	177	4.22581e-16	481.54	425.315	8.91151	8.73239	Periplasmic
rimJ	P0A948	2	9.28	22.688	194	3.99884e-17	453.583	171.084	8.82522	7.41856	Cytoplasmic
speG	P0A951	4	18.82	21.887	186	5.36299e-17	130.326	206.322	7.02598	7.68875	Cytoplasmic
alaA	P0A959	8	20.49	45.517	405	1.72868e-16	399.48	175.612	8.64198	7.45625	Cytoplasmic
ansA	P0A962	1	3.25	37.127	338	1.06101e-16	169.503	101.346	7.40516	6.66315	Cytoplasmic
cheW	P0A964	2	11.38	18.084	167	3.44732e-15	111.524	53.6926	6.80121	5.74665	Cytoplasmic
cspE	P0A972	1	17.39	7.463	69	0.00345323	64.0363	37.8033	6.00082	5.24044	Cytoplasmic
dnaN	P0A988	6	22.13	40.587	366	6.30916e-20	687.477	705.741	9.42517	9.463	Cytoplasmic
ftnA	P0A998	6	44.85	19.424	165	6.27635e-18	2678.1	2248.51	11.387	11.1348	Cytoplasmic
glpA	P0A9C0	24	48.52	58.958	542	6.22509e-25	3396.74	4485.58	11.7299	12.1311	Cytoplasmic
glnA	P0A9C5	14	32.2	51.904	469	4.55218e-20	1859.39	4391.09	10.8606	12.1004	Cytoplasmic
glpX	P0A9C9	11	34.52	35.852	336	9.06084e-20	2520.92	2397.05	11.2997	11.227	Cytoplasmic
gstA	P0A9D2	1	8.46	22.868	201	3.52726e-14	41.4228	205.525	5.37235	7.68317	Cytoplasmic
cysE	P0A9D4	5	23.08	29.317	273	3.37867e-17	419.634	209.779	8.71299	7.71273	Cytoplasmic
fnr	P0A9E5	4	22	27.967	250	1.80343e-16	170.305	592.316	7.41197	9.21022	Cytoplasmic
cysB	P0A9F3	10	36.42	36.15	324	7.68588e-20	323.166	542.725	8.33613	9.08408	Cytoplasmic
gcvA	P0A9F6	7	26.56	34.402	305	2.27402e-22	73.0402	161.712	6.19062	7.33728	Cytoplasmic
modE	P0A9G8	1	3.05	28.281	262	1.70331e-06	118.392	123.096	6.88743	6.94364	Cytoplasmic
cadA	P0A9H3	13	23.92	81.26	715	7.93267e-17	4609.33	1532.83	12.1703	10.582	Cytoplasmic
btuR	P0A9H5	1	5.1	21.999	196	2.05127e-08	436.724	322.468	8.77058	8.33301	Cytoplasmic
cfa	P0A9H7	7	19.11	43.909	382	5.10617e-18	255.077	272.436	7.99479	8.08977	Cytoplasmic
cheZ	P0A9H9	4	20.09	23.976	214	7.75719e-17	162.019	126.202	7.34002	6.97959	Cytoplasmic
citE	P0A9I1	1	3.64	33.11	302	8.99307e-08	11.2014	24.0929	3.4856	4.59054	Cytoplasmic
gcvR	P0A9I3	2	11.58	20.769	190	5.03886e-11	27.7926	45.2334	4.79663	5.49932	Cytoplasmic
rng	P0A9J0	4	9.41	55.364	489	8.26464e-12	41.9266	97.0139	5.3898	6.60012	Cytoplasmic
panE	P0A9J4	1	3.63	33.871	303	9.50274e-11	249.122	320.452	7.96071	8.32396	Cytoplasmic
rbsK	P0A9J6	6	20.39	32.291	309	2.89908e-19	452.582	133.49	8.82203	7.06058	Cytoplasmic
pheA	P0A9J8	4	11.4	43.111	386	1.20512e-17	217.213	404.324	7.76297	8.65937	Cytoplasmic
phoH	P0A9K1	2	5.93	39.265	354	8.05119e-14	34.625	78.4749	5.11374	6.29416	Cytoplasmic
ybeZ	P0A9K3	9	35.26	39.039	346	2.77552e-18	700.614	561.474	9.45248	9.13308	Cytoplasmic
phoU	P0A9K7	7	23.24	27.417	241	6.04378e-18	410.306	461.055	8.68056	8.84879	Cytoplasmic
fklB	P0A9L3	3	18.45	22.216	206	1.70686e-12	111.939	112.615	6.80656	6.81526	Cytoplasmic
ppiC	P0A9L5	4	41.94	10.232	93	2.3479e-14	121.196	147.165	6.9212	7.20129	Cytoplasmic
proC	P0A9L8	6	26.02	28.145	269	8.76619e-19	728.827	389.233	9.50943	8.60449	Inner Membrane
lon	P0A9M0	39	52.81	87.438	784	1.32895e-20	1601.57	1502.44	10.6453	10.5531	Cytoplasmic
hpt	P0A9M2	5	24.72	20.115	178	2.98139e-15	230.062	722.958	7.84588	9.49777	Cytoplasmic
pta	P0A9M8	16	28.15	77.172	714	1.33733e-19	16952.7	11468.1	14.0492	13.4853	Outer Membrane
pflA	P0A9N4	7	34.55	28.204	246	9.38703e-16	195.612	801.462	7.61185	9.64649	Cytoplasmic
deaD	P0A9P6	10	20.19	70.546	629	7.10999e-20	1256.25	1428.38	10.2949	10.4802	Cytoplasmic
ftsE	P0A9R7	4	27.03	24.439	222	1.64523e-12	321.505	292.917	8.3287	8.19435	Cytoplasmic
fucO	P0A9S1	3	7.59	40.513	382	3.11701e-13	119.304	93.6958	6.89849	6.54991	Cytoplasmic
serA	P0A9T0	8	24.39	44.176	410	5.34742e-14	597.863	425.265	9.22367	8.73222	Cytoplasmic
tas	P0A9T4	1	2.89	38.5	346	9.17937e-17	34.9572	117.076	5.12752	6.8713	Cytoplasmic
ybbA	P0A9T8	2	11.84	24.533	228	2.61264e-05	4.72136	15.1908	2.2392	3.92513	Cytoplasmic
ybiT	P0A9U3	15	31.13	59.858	530	3.05343e-18	1538.74	1028.49	10.5875	10.0063	Cytoplasmic
lptB	P0A9V1	3	16.6	26.801	241	8.10704e-14	263.802	230.448	8.04331	7.8483	Cytoplasmic
ettA	P0A9W3	18	33.15	62.443	555	5.43822e-19	3876.08	3653.7	11.9204	11.8351	Cytoplasmic
ompR	P0AA16	8	42.26	27.354	239	6.69249e-14	647.864	616.849	9.33955	9.26877	Cytoplasmic
rluC	P0AA39	10	27.59	36.027	319	2.20624e-20	102.436	309.283	6.67858	8.27279	Cytoplasmic
dsbE	P0AA86	1	11.35	20.809	185	0.0014197	4.15127	16.6367	2.05355	4.0563	Periplasmic
yacC	P0AA95	2	21.74	12.854	115	2.98326e-08	55.6693	46.7813	5.79881	5.54786	Periplasmic
yafK	P0AA99	3	13.41	28.021	246	7.30988e-16	183.339	175.262	7.51837	7.45337	Periplasmic
yagU	P0AAA1	6	30.88	22.967	204	3.81048e-13	801.792	1682.73	9.64708	10.7166	Inner Membrane
ubiD	P0AAB4	7	18.51	55.604	497	6.56066e-18	378.355	427.159	8.5636	8.73863	Cytoplasmic
galF	P0AAB6	9	38.05	32.829	297	2.09379e-14	468.541	1234.73	8.87203	10.27	Cytoplasmic
uspD	P0AAB8	1	9.15	16.293	142	3.26952e-09	127.466	204.895	6.99397	7.67874	Cytoplasmic
uspE	P0AAC0	3	13.92	35.707	316	8.01538e-10	14.6727	19.7825	3.87507	4.30615	Cytoplasmic
mtr	P0AAD2	1	2.42	44.333	414	4.3801e-15	107.754	183.852	6.75159	7.5224	Inner Membrane
sdaC	P0AAD6	4	9.32	46.906	429	2.33778e-15	297.234	460.934	8.21546	8.84842	Inner Membrane
cycA	P0AAE0	1	2.98	51.66	470	0.000515484	17.9025	27.6807	4.16209	4.79081	Inner Membrane
artP	P0AAF6	3	16.94	27.022	242	1.74827e-13	109.997	306.648	6.78132	8.26044	Cytoplasmic
dppD	P0AAG0	3	11.01	35.844	327	4.82615e-17	41.7232	93.5043	5.38278	6.54696	Cytoplasmic
gltL	P0AAG3	3	14.52	26.661	241	1.87917e-20	394.251	251.653	8.62297	7.97529	Cytoplasmic
mglA	P0AAG8	14	27.87	56.415	506	5.8071e-18	1722.04	2524.95	10.7499	11.302	Cytoplasmic
pstB	P0AAH0	5	19.84	29.027	257	6.31245e-15	56.7011	35.6417	5.82531	5.15549	Cytoplasmic
sapF	P0AAH8	3	12.31	30.571	268	1.04606e-16	179.01	107.796	7.4839	6.75216	Cytoplasmic
ftsH	P0AAI3	10	19.25	70.708	644	4.66366e-15	274.862	345.351	8.10257	8.43192	Inner Membrane
fdoH	P0AAJ5	5	20.67	33.1	300	2.10972e-14	110.873	119.239	6.79276	6.89771	Periplasmic
nrfC	P0AAK7	2	9.87	24.567	223	1.6529e-14	50.9055	59.2	5.66975	5.88753	Periplasmic
hypB	P0AAN3	7	40.34	31.565	290	1.56451e-18	252.249	520.606	7.97871	9.02405	Cytoplasmic
ybgS	P0AAV6	2	15.87	12.872	126	3.09729e-13	1027.33	1002.82	10.0047	9.96984	Extracellular
ybhP	P0AAW1	6	27.27	28.79	253	3.05672e-20	67.5676	127.139	6.07826	6.99026	Cytoplasmic
ybiJ	P0AAX3	1	10.47	8.568	86	6.21281e-08	194.973	70.8884	7.60713	6.14748	Extracellular
elyC	P0AB01	2	8.11	28.666	259	4.44885e-11	40.3232	32.6881	5.33354	5.03069	Inner Membrane
ycbJ	P0AB03	3	9.43	34.488	297	4.92691e-11	106.556	585.28	6.73546	9.19298	Cytoplasmic
ycbK	P0AB06	6	33.52	20.354	182	3.26121e-20	867.803	914.765	9.76122	9.83726	Periplasmic
efeO	P0AB24	5	12	41.138	375	1.25048e-14	351.906	422.569	8.45905	8.72304	Periplasmic
fbaA	P0AB71	6	23.4	39.147	359	3.17243e-21	105.867	90.5172	6.72611	6.50012	Periplasmic
kbl	P0AB77	14	33.92	43.117	398	1.31226e-21	3925.45	4287.62	11.9386	12.066	Cytoplasmic
ilvE	P0AB80	3	13.27	34.094	309	2.72949e-20	436.964	1215.13	8.77137	10.2469	Cytoplasmic
nth	P0AB83	2	11.85	23.562	211	4.86497e-15	88.7883	165.69	6.4723	7.37234	Cytoplasmic
purB	P0AB89	12	28.73	51.543	456	7.2633e-19	1744.92	1040.79	10.7689	10.0235	Cytoplasmic
aroG	P0AB91	7	24.86	38.01	350	9.51597e-15	415.528	737.078	8.6988	9.52567	Cytoplasmic
hflC	P0ABC3	3	8.08	37.65	334	7.1416e-15	154.364	194.48	7.27019	7.60348	Cytoplasmic
hflK	P0ABC7	5	15.27	45.545	419	2.63805e-13	159.981	109.118	7.32176	6.76974	Outer Membrane
bfr	P0ABD3	7	46.2	18.495	158	1.33609e-18	2311.08	762.314	11.1744	9.57424	Cytoplasmic
pcnB	P0ABF1	13	27.53	53.871	465	1.35227e-17	802.117	1013.7	9.64767	9.98542	Cytoplasmic
ftsA	P0ABH0	5	18.33	45.33	420	9.00948e-16	336.896	89.2095	8.39616	6.47913	Cytoplasmic
clpA	P0ABH9	22	31	84.207	758	4.66863e-22	2120.52	1368.62	11.0502	10.4185	Cytoplasmic
cyoB	P0ABI8	3	5.73	74.368	663	4.46304e-21	39.2273	91.5363	5.29378	6.51627	Inner Membrane
cyoA	P0ABJ1	4	21.9	34.911	315	2.83696e-14	39.1215	46.8823	5.28989	5.55097	Inner Membrane
cydA	P0ABJ9	5	9.77	58.205	522	1.01554e-16	171.664	534.03	7.42344	9.06078	Inner Membrane
cydB	P0ABK2	3	7.92	42.453	379	9.32576e-17	62.8571	164.075	5.974	7.35821	Inner Membrane
cysK	P0ABK5	3	11.46	34.49	323	7.52634e-12	128.481	131.762	7.00542	7.04179	Cytoplasmic
napB	P0ABL3	1	8.05	16.297	149	1.11289e-06	106.429	121.143	6.73375	6.92057	Periplasmic
dcuA	P0ABN5	3	6.93	45.751	433	3.2649e-16	232.924	344.873	7.86372	8.42992	Inner Membrane
coaBC	P0ABQ0	6	17	43.438	406	2.82966e-15	152.641	506.273	7.254	8.98377	Cytoplasmic
garR	P0ABQ2	6	29.93	30.427	294	2.15144e-21	586.54	504.137	9.19609	8.97767	Periplasmic
dksA	P0ABS1	2	17.88	17.528	151	2.90818e-10	51.1798	147.851	5.6775	7.208	Cytoplasmic
dnaG	P0ABS5	3	6.71	65.565	581	3.83113e-14	91.888	61.7401	6.5218	5.94814	Cytoplasmic
menB	P0ABU0	5	19.3	31.633	285	7.83013e-19	356.568	419.252	8.47803	8.71167	Cytoplasmic
ychF	P0ABU2	11	34.71	39.667	363	1.68038e-23	1035.33	1574.58	10.0159	10.6208	Cytoplasmic
elbB	P0ABU5	3	16.13	22.982	217	1.22456e-11	63.2015	90.6094	5.98189	6.50159	Cytoplasmic
tolQ	P0ABU9	2	11.3	25.598	230	2.06673e-16	68.4914	129.463	6.09785	7.01639	Inner Membrane
tolR	P0ABV6	1	9.15	15.383	142	8.1207e-11	113.824	264.348	6.83066	8.04629	Inner Membrane
flgB	P0ABW9	3	20.29	15.24	138	1.46741e-14	24.5718	95.8414	4.61893	6.58258	Periplasmic
flgC	P0ABX2	1	8.96	13.968	134	2.50261e-08	151.39	78.4906	7.24213	6.29445	Periplasmic
flgG	P0ABX5	3	16.54	27.744	260	6.72398e-22	164.23	430.269	7.35958	8.7491	Extracellular
fliP	P0AC05	2	10.2	26.928	245	9.59675e-21	50.1486	27.8651	5.64814	4.80039	Inner Membrane
folP	P0AC13	3	11.35	30.615	282	2.59127e-11	32.7215	82.3183	5.03217	6.36314	Cytoplasmic
ygfA	P0AC28	1	5.49	21.105	182	2.10584e-14	118.21	263.824	6.88521	8.04343	Periplasmic
ftsX	P0AC30	1	2.84	38.544	352	8.34266e-13	38.6767	34.394	5.27339	5.10408	Inner Membrane
fumA	P0AC33	17	43.43	60.299	548	7.12139e-20	650.938	985.782	9.34638	9.94512	Periplasmic
aspA	P0AC38	17	41.42	52.356	478	2.44608e-18	27154.9	11558.9	14.7289	13.4967	Cytoplasmic
frdB	P0AC47	4	22.54	27.123	244	1.5225e-20	509.659	789.971	8.99339	9.62566	Periplasmic
zwf	P0AC53	16	30.75	55.704	491	4.63789e-17	1743.16	2977.56	10.7675	11.5399	Cytoplasmic
waaA	P0AC75	1	2.12	47.291	425	1.55744e-16	53.1427	160.419	5.7318	7.32571	Inner Membrane
glgP	P0AC86	12	14.11	93.173	815	1.22987e-18	4413.43	2489.88	12.1077	11.2819	Cytoplasmic
gntU	P0AC96	1	3.14	46.416	446	2.89286e-10	13.6881	23.1237	3.77485	4.5313	Inner Membrane
yibF	P0ACA1	3	11.88	22.545	202	6.85135e-17	127.603	160.177	6.99551	7.32352	Cytoplasmic
sspA	P0ACA3	5	33.96	24.305	212	1.32923e-13	59.8844	30.717	5.90411	4.94097	Cytoplasmic
gstB	P0ACA7	6	26.44	23.713	208	4.26109e-17	1435.29	1150.87	10.4871	10.1685	Cytoplasmic
dnaB	P0ACB0	3	6.58	52.39	471	3.551e-15	43.3545	137.506	5.43811	7.10335	Cytoplasmic
hemB	P0ACB2	9	26.85	35.625	324	3.64944e-19	896.464	400.029	9.8081	8.64396	Cytoplasmic
hyaB	P0ACD8	5	10.05	66.253	597	7.68763e-15	233.59	267.284	7.86784	8.06223	Periplasmic
hybC	P0ACE0	9	20.81	62.491	567	9.72268e-19	209.044	176.062	7.70766	7.45994	Periplasmic
hinT	P0ACE7	1	10.92	13.241	119	3.13525e-13	436.692	433.709	8.77047	8.76058	Cytoplasmic
hns	P0ACF8	5	29.93	15.54	137	1.8812e-16	599.799	1006.99	9.22834	9.97583	Cytoplasmic
stpA	P0ACG1	4	32.09	15.348	134	3.42987e-12	74.8237	120.734	6.22542	6.91569	Cytoplasmic
melR	P0ACH8	3	11.92	34.928	302	4.55317e-10	55.0495	85.7249	5.78266	6.42164	Periplasmic
rob	P0ACI0	10	26.3	33.145	289	1.405e-19	490.277	567.558	8.93745	9.14862	Cytoplasmic
xylR	P0ACI3	2	5.87	44.869	392	3.51055e-12	105.877	39.226	6.72624	5.29374	Cytoplasmic
asnC	P0ACI6	2	15.13	16.888	152	1.58613e-20	147.801	129.916	7.20752	7.02143	Cytoplasmic
lrp	P0ACJ0	9	54.27	18.887	164	1.23206e-16	4337.44	5565.45	12.0826	12.4423	Cytoplasmic
decR	P0ACJ5	3	13.82	17.437	152	2.15429e-12	56.1248	92.1759	5.81057	6.52632	Cytoplasmic
agaR	P0ACK2	1	4.09	29.572	269	7.87782e-18	93.3118	301.416	6.54399	8.23561	Cytoplasmic
deoR	P0ACK5	3	12.3	28.548	252	4.59111e-10	150.236	145.457	7.23109	7.18445	Cytoplasmic
fucR	P0ACK8	2	8.23	27.362	243	1.63479e-13	273.033	88.6926	8.09293	6.47074	Cytoplasmic
glpR	P0ACL0	3	17.46	28.048	252	4.69097e-13	255.662	52.2036	7.99809	5.70608	Cytoplasmic
glcC	P0ACL5	6	23.62	28.826	254	1.53945e-11	243.989	207.5	7.93067	7.69697	Cytoplasmic
lldR	P0ACL7	2	8.14	29.166	258	3.39102e-10	55.2618	6.30652	5.78821	2.65684	Cytoplasmic
pdhR	P0ACL9	2	14.57	29.425	254	0.000457368	18.8371	112.035	4.2355	6.80781	Cytoplasmic
rspR	P0ACM2	5	32.02	26.565	228	4.99234e-17	69.3152	84.5119	6.1151	6.40108	Cytoplasmic
yegW	P0ACM5	3	10.89	28.277	248	2.43634e-08	50.9785	107.105	5.67182	6.74288	Cytoplasmic
allR	P0ACN4	8	25.46	29.27	271	6.7366e-14	221.91	771.345	7.79383	9.59123	Cytoplasmic
cytR	P0ACN7	6	24.93	37.82	341	1.96127e-17	216.965	425.814	7.76132	8.73408	Cytoplasmic
cra	P0ACP1	7	24.55	37.999	334	1.01955e-14	239.594	385.733	7.90445	8.59146	Cytoplasmic
gntR	P0ACP5	5	14.8	36.422	331	8.86878e-19	1174.3	909.673	10.1976	9.8292	Cytoplasmic
oxyR	P0ACQ4	6	26.23	34.276	305	4.24875e-15	218.23	352.297	7.76971	8.46065	Cytoplasmic
tdcA	P0ACQ7	3	10.58	34.539	312	1.64136e-14	66.5467	14.1802	6.05629	3.82581	Outer Membrane
ydhB	P0ACR2	1	3.23	35.25	310	3.08551e-12	440.014	312.062	8.78141	8.28569	Cytoplasmic
mprA	P0ACR9	2	11.93	20.563	176	9.69308e-13	532.79	771.151	9.05742	9.59087	Cytoplasmic
rpiR	P0ACS7	3	16.22	32.362	296	1.03807e-16	26.7462	158.41	4.74126	7.30752	Cytoplasmic
acrR	P0ACS9	2	8.84	24.767	215	1.08929e-13	70.2911	84.0863	6.13527	6.3938	Cytoplasmic
uidR	P0ACT6	4	22.45	21.799	196	1.53598e-19	99.3628	64.1864	6.63463	6.0042	Cytoplasmic
yeaG	P0ACY3	15	28.42	74.48	644	1.12638e-13	640.168	740.832	9.32231	9.533	Cytoplasmic
evgA	P0ACZ4	1	5.39	22.69	204	4.30173e-14	298.969	148.054	8.22385	7.20998	Cytoplasmic
yeeZ	P0AD12	4	14.23	29.68	274	2.54024e-15	911.392	827.469	9.83193	9.69256	Cytoplasmic
yfcZ	P0AD33	1	13.83	10.318	94	4.50427e-18	111.925	98.264	6.80639	6.61859	Cytoplasmic
yfhG	P0AD44	4	16.46	27.348	237	1.72399e-11	213.357	2374.29	7.73713	11.2133	Periplasmic
ispB	P0AD57	1	4.33	35.217	323	8.24751e-06	12.8769	16.2092	3.68672	4.01874	Cytoplasmic
pykF	P0AD61	17	39.36	50.729	470	5.18538e-22	3740.77	1407.77	11.8691	10.4592	Cytoplasmic
ftsI	P0AD68	2	4.25	63.877	588	0.000661435	17.8011	97.8489	4.15389	6.61248	Outer Membrane
ampH	P0AD70	4	9.87	41.849	385	1.15681e-14	227.87	161.008	7.83207	7.33099	Periplasmic
livJ	P0AD96	2	8.17	39.076	367	5.33868e-13	58.5187	198.477	5.87083	7.63283	Periplasmic
brnQ	P0AD99	1	3.19	46.209	439	1.36885e-12	13.152	23.9618	3.71721	4.58267	Inner Membrane
tesA	P0ADA1	2	10.58	23.622	208	1.13116e-15	302.7	218.101	8.24175	7.76885	Periplasmic
ytfK	P0ADE2	3	27.94	8.072	68	8.24644e-15	89.6786	196.384	6.48669	7.61753	Periplasmic
edd	P0ADF6	4	9.62	64.639	603	2.11657e-12	26.6575	107.741	4.73647	6.75142	Cytoplasmic
ilvN	P0ADF8	1	10.42	11.106	96	9.2206e-13	287.674	187.807	8.16829	7.5531	Cytoplasmic
suhB	P0ADG4	5	20.22	29.172	267	4.5342e-14	103.084	123.363	6.68768	6.94677	Cytoplasmic
guaB	P0ADG7	13	31.15	52.022	488	6.46927e-18	2896.78	4270.09	11.5002	12.06	Cytoplasmic
entB	P0ADI4	2	8.42	32.554	285	3.8786e-07	13.7254	50.4266	3.77878	5.65611	Cytoplasmic
yiaF	P0ADK0	5	20.76	25.663	236	2.94175e-17	245.087	446.384	7.93715	8.80214	Periplasmic
yieE	P0ADM8	1	4.02	27.647	249	2.0811e-14	106.045	106.017	6.72854	6.72815	Cytoplasmic
yigB	P0ADP0	3	13.87	27.122	238	1.0844e-19	73.3884	132.588	6.19748	7.05081	Cytoplasmic
yigI	P0ADP2	2	12.26	17.163	155	2.97878e-15	217.719	350.579	7.76632	8.4536	Cytoplasmic
yihD	P0ADP9	1	13.48	10.273	89	0.00170477	1.57063	10.5623	0.651345	3.40085	Cytoplasmic
ygaM	P0ADQ7	2	16.51	11.847	109	4.46736e-16	158.278	228.854	7.30631	7.83828	Periplasmic
ppnN	P0ADR8	17	51.76	50.972	454	1.02483e-17	1159.19	736.57	10.1789	9.52468	Cytoplasmic
yggE	P0ADS6	7	32.52	26.635	246	3.734e-21	794.474	790.986	9.63386	9.62751	Periplasmic
ygiM	P0ADT8	3	18.45	23.076	206	4.81303e-09	14.5674	38.3486	3.86467	5.2611	Outer Membrane
ygiN	P0ADU2	2	17.31	11.532	104	2.89057e-17	938.354	246.572	9.87399	7.94587	Cytoplasmic
ygiW	P0ADU5	2	13.85	14.011	130	1.25794e-14	326.374	313.485	8.35038	8.29225	Outer Membrane
yqiB	P0ADU7	3	25.71	16.548	140	7.03273e-12	110.034	72.9981	6.78181	6.18979	Cytoplasmic
yhbW	P0ADV5	2	7.76	37.129	335	4.32956e-09	1.61576	31.0336	0.692211	4.95576	Cytoplasmic
zapG	P0ADW3	3	29.55	14.961	132	1.13446e-13	107.468	147.594	6.74776	7.20549	Outer Membrane
yhhA	P0ADX7	4	34.25	16.624	146	7.35923e-13	41.7972	46.6642	5.38533	5.54424	Extracellular
rsmD	P0ADX9	2	8.08	21.678	198	2.23216e-07	93.4359	372.772	6.54591	8.54215	Cytoplasmic
ppiD	P0ADY1	4	6.58	68.15	623	3.81614e-14	36.1178	70.6338	5.17464	6.14229	Periplasmic
yajC	P0ADZ7	3	27.27	11.887	110	8.20446e-11	102.395	66.2322	6.678	6.04946	InnerMembrane
trmJ	P0AE01	7	29.27	27.048	246	1.4287e-14	864.166	892.988	9.75516	9.8025	Cytoplasmic
acrA	P0AE06	8	20.4	42.197	397	6.37645e-16	100.719	140.016	6.65419	7.12945	Outer Membrane
amn	P0AE12	10	23.55	53.995	484	1.93183e-13	802.801	394.547	9.6489	8.62405	Cytoplasmic
aphA	P0AE22	2	10.55	26.104	237	6.45148e-15	167.125	154.26	7.38479	7.26922	Periplasmic
caiF	P0AE58	2	15.27	15.436	131	9.50871e-09	32.6585	30.7568	5.02939	4.94283	Cytoplasmic
corC	P0AE78	3	11.64	33.298	292	4.35734e-11	302.4	362.998	8.24032	8.50382	Cytoplasmic
csgG	P0AEA2	3	12.27	30.557	277	1.01969e-12	59.19	144.544	5.88728	7.17537	Outer Membrane
dacA	P0AEB2	16	42.43	44.444	403	2.85698e-20	2489.13	1690.84	11.2814	10.7235	Periplasmic
arcB	P0AEC3	1	1.41	87.983	778	1.3997e-17	31.6143	44.6518	4.9825	5.48065	Cytoplasmic
uvrY	P0AED5	5	27.52	23.893	218	6.82024e-19	464.228	444.231	8.85869	8.79517	Cytoplasmic
dcm	P0AED9	7	16.31	53.465	472	3.81817e-14	213.547	181.82	7.73841	7.50637	Cytoplasmic
dam	P0AEE8	3	9.35	32.1	278	2.57165e-12	82.8756	94.6742	6.37287	6.5649	Cytoplasmic
dnaC	P0AEF0	3	11.84	27.935	245	1.95146e-19	139.398	139.306	7.12306	7.12212	Cytoplasmic
elaB	P0AEH5	2	18.81	11.306	101	4.5454e-15	1460.21	690.798	10.512	9.43212	Cytoplasmic
eutB	P0AEJ6	1	4.64	49.403	453	0.00845484	1045.64	1458.21	10.0302	10.51	Cytoplasmic
exoX	P0AEK0	1	6.36	25.133	220	9.5721e-15	229.589	67.7036	7.84291	6.08116	Cytoplasmic
fdoI	P0AEL0	1	5.69	24.606	211	1.35044e-11	69.5799	54.2101	6.1206	5.76049	Inner Membrane
fepB	P0AEL6	3	10.38	34.283	318	9.31913e-19	251.204	295.411	7.97272	8.20658	Periplasmic
flgM	P0AEM4	2	26.8	10.341	97	5.68213e-15	33.736	325.773	5.07622	8.34772	Extracellular
tcyJ	P0AEM9	7	25.94	29.039	266	1.42982e-18	794.072	621.874	9.63313	9.28048	Periplasmic
fre	P0AEN1	3	13.73	26.242	233	9.13261e-17	45.8372	45.6128	5.51845	5.51137	Cytoplasmic
galU	P0AEP3	7	27.48	32.942	302	6.58584e-18	295.676	472.353	8.20787	8.88372	Cytoplasmic
glcD	P0AEP9	11	23.85	53.812	499	2.73958e-20	209.316	151.14	7.70954	7.23974	Cytoplasmic
glnP	P0AEQ6	1	5.02	24.364	219	1.0395e-19	41.2076	106.165	5.36484	6.73017	Inner Membrane
gudD	P0AES2	5	13.68	49.141	446	3.25991e-20	206.438	199.539	7.68956	7.64053	Cytoplasmic
gyrA	P0AES4	28	30.51	96.964	875	1.40439e-18	4194	3400.47	12.0341	11.7315	Cytoplasmic
gyrB	P0AES6	24	31.97	89.95	804	2.78423e-19	6820.65	3439.86	12.7357	11.7481	Cytoplasmic
hdhA	P0AET8	7	28.63	26.779	255	7.90334e-16	180.873	193.171	7.49883	7.59374	Inner Membrane
hisJ	P0AEU0	6	21.54	28.483	260	1.1815e-20	455.078	400.335	8.82997	8.64507	Periplasmic
cpdA	P0AEW4	1	5.09	30.938	275	1.26785e-06	128.504	45.6855	7.00567	5.51366	Cytoplasmic
prkB	P0AEX5	4	16.61	32.344	289	7.69526e-19	299.865	268.111	8.22817	8.06668	Cytoplasmic
minD	P0AEZ3	11	52.96	29.614	270	2.69829e-19	3420.53	2617.33	11.74	11.3539	Cytoplasmic
moaB	P0AEZ9	6	33.53	18.665	170	2.87559e-19	187.118	289.521	7.54781	8.17752	Cytoplasmic
mog	P0AF03	2	10.77	21.222	195	1.70051e-09	41.9923	56.1544	5.39205	5.81133	Cytoplasmic
mrp	P0AF08	3	9.21	39.938	369	1.42157e-16	87.5391	575.885	6.45186	9.16964	Cytoplasmic
nagC	P0AF20	10	24.38	44.541	406	7.61352e-18	950.109	1061.72	9.89195	10.0522	Cytoplasmic
nagD	P0AF24	5	26.4	27.163	250	3.32426e-15	1600.43	1661.28	10.6442	10.6981	Cytoplasmic
narJ	P0AF26	1	5.08	26.449	236	1.86548e-12	14.0166	26.5047	3.80906	4.72818	Cytoplasmic
rraB	P0AF90	1	10.14	15.603	138	8.49149e-09	8.50301	43.0826	3.08797	5.42903	Cytoplasmic
glnL	P0AFB5	5	16.33	38.556	349	6.21107e-16	55.0839	78.5105	5.78356	6.29481	Inner Membrane
glnG	P0AFB8	9	24.95	52.255	469	1.00737e-16	398.318	354.553	8.63778	8.46986	Cytoplasmic
nuoE	P0AFD1	1	11.45	18.59	166	4.89665e-14	16.1464	161.777	4.01314	7.33786	Cytoplasmic
nupC	P0AFF2	1	3	43.476	400	0.000900135	63.0876	47.6362	5.97928	5.57398	Inner Membrane
nupG	P0AFF4	1	2.39	46.389	418	1.07453e-11	276.377	162.944	8.11049	7.34823	Inner Membrane
nusA	P0AFF6	8	15.96	54.871	495	3.0834e-17	482.465	795.062	8.91428	9.63492	Cytoplasmic
nusG	P0AFG0	6	33.7	20.532	181	2.51601e-10	164.763	862.209	7.36425	9.75189	Cytoplasmic
ogt	P0AFH0	1	7.02	19.179	171	2.67521e-18	293.503	169.979	8.19723	7.40921	Cytoplasmic
parC	P0AFI2	12	16.36	83.831	752	1.06254e-21	359.844	591.494	8.49123	9.20822	Cytoplasmic
pbpG	P0AFI5	4	15.16	33.887	310	7.66773e-11	53.095	128.427	5.7305	7.0048	Periplasmic
pitA	P0AFJ7	2	4.41	53.389	499	2.00777e-14	152.921	164.259	7.25664	7.35983	Inner Membrane
pmbA	P0AFK0	15	34.89	48.37	450	8.31082e-18	459.444	388.223	8.84375	8.60074	Cytoplasmic
ppiA	P0AFL3	5	36.32	20.431	190	1.61286e-13	202.598	426.748	7.66247	8.73724	Periplasmic
ppx	P0AFL6	9	21.25	58.136	513	1.87834e-19	759.946	413.16	9.56975	8.69056	Cytoplasmic
proX	P0AFM2	3	15.76	36.023	330	3.13681e-18	548.921	391.053	9.10045	8.61122	Periplasmic
psiF	P0AFM4	4	33.96	11.687	106	7.35415e-16	106.987	99.5733	6.74129	6.63769	Periplasmic
pspA	P0AFM6	4	17.57	25.493	222	1.7972e-21	65.5761	45.8435	6.0351	5.51865	Cytoplasmic
pspB	P0AFM9	1	13.51	8.763	74	1.64944e-09	26.5261	62.997	4.72934	5.97721	Inner Membrane
ybbO	P0AFP4	3	15.99	29.41	269	3.63884e-20	287.586	70.7833	8.16785	6.14534	Inner Membrane
ybgI	P0AFP6	2	10.53	26.892	247	7.81991e-12	57.7236	636.842	5.85109	9.31479	Cytoplasmic
rssA	P0AFR0	3	10.96	33.067	301	8.5044e-13	130.224	70.3702	7.02485	6.13689	Cytoplasmic
yciO	P0AFR4	5	31.55	23.212	206	1.41534e-13	499.523	898.107	8.96441	9.81074	Cytoplasmic
btsR	P0AFT5	4	18.41	27.4	239	8.82518e-18	92.9259	335.94	6.53801	8.39206	Cytoplasmic
glrR	P0AFU4	3	6.53	49.148	444	4.04831e-16	66.2731	163.151	6.05035	7.35006	Cytoplasmic
ribC	P0AFU8	4	18.31	23.445	213	1.77785e-18	422.028	2000.92	8.72119	10.9664	Cytoplasmic
mepS	P0AFV4	2	9.04	21.04	188	2.63829e-13	95.4082	237.043	6.57604	7.88901	OuterMembrane
rmf	P0AFW2	1	20	6.507	55	8.37475e-13	33.1858	31.3595	5.05249	4.97083	Cytoplasmic
rseB	P0AFX9	1	4.4	35.75	318	2.85475e-13	218.61	37.9675	7.77221	5.24669	OuterMembrane
seqA	P0AFY8	5	35.36	20.315	181	1.15858e-20	162.116	216.237	7.34088	7.75647	Cytoplasmic
sspB	P0AFZ3	3	20	18.262	165	1.74787e-10	53.4598	76.2294	5.74038	6.25228	Cytoplasmic
wzzE	P0AG00	2	6.32	39.489	348	4.18571e-07	28.6768	16.5443	4.84181	4.04826	Inner Membrane
rpe	P0AG07	2	4.44	24.554	225	1.81909e-15	991.045	355.614	9.95281	8.47417	Cytoplasmic
purF	P0AG16	3	8.51	56.488	505	4.99359e-16	19.9383	154.752	4.31747	7.27381	Cytoplasmic
relA	P0AG20	9	11.69	83.876	744	1.46222e-21	348.033	157.257	8.44308	7.29698	Cytoplasmic
spoT	P0AG24	9	11.97	79.342	702	9.78935e-17	118.797	102.651	6.89235	6.6816	Cytoplasmic
yibN	P0AG27	3	33.57	15.596	143	2.39905e-11	48.4773	119.942	5.59924	6.90619	Cytoplasmic
rho	P0AG30	20	52.03	47.004	419	2.3501e-21	4755.53	4096.01	12.2154	12	Cytoplasmic
ribF	P0AG40	8	27.16	34.734	313	1.57255e-20	4344.6	1223.29	12.085	10.2565	Cytoplasmic
rmuC	P0AG71	6	13.47	54.764	475	1.48999e-10	30.1005	35.7986	4.91172	5.16183	Cytoplasmic
ugpB	P0AG80	6	14.61	48.449	438	1.29815e-16	463.456	294.732	8.85629	8.20326	Periplasmic
pstS	P0AG82	10	34.68	37.024	346	6.18009e-16	592.732	530.973	9.21124	9.05249	Periplasmic
yghA	P0AG84	3	11.22	31.488	294	1.40489e-10	49.8421	47.8562	5.63929	5.58063	Periplasmic
secD	P0AG90	10	18.54	66.632	615	5.97482e-23	162.945	250.568	7.34824	7.96906	Inner Membrane
secG	P0AG99	3	27.27	11.365	110	3.08993e-11	188.261	335.576	7.55659	8.3905	Inner Membrane
secY	P0AGA2	1	3.61	48.512	443	6.33685e-16	192.021	286.641	7.58512	8.1631	Inner Membrane
serB	P0AGB0	3	12.11	35.043	322	1.04909e-13	133.741	91.6896	7.0633	6.51869	Cytoplasmic
rpoH	P0AGB3	2	7.04	32.469	284	1.19102e-09	61.9614	43.6314	5.9533	5.4473	Cytoplasmic
sodC	P0AGD1	2	15.61	17.681	173	3.63292e-17	259.514	170.852	8.01967	7.4166	Periplasmic
ffh	P0AGD7	15	34.22	49.787	453	2.39546e-19	3041.13	1952.03	11.5704	10.9308	Periplasmic
ssb	P0AGE0	6	35.96	18.975	178	1.84123e-16	302.38	194.583	8.24022	7.60424	Extracellular
chrR	P0AGE6	3	14.89	20.376	188	5.6806e-18	41.7868	77.6167	5.38497	6.27829	Inner Membrane
tdcB	P0AGF6	11	31.31	35.232	329	1.4042e-17	2866.49	1190.23	11.4851	10.217	Cytoplasmic
thiL	P0AGG0	2	5.85	35.071	325	3.70654e-11	107.768	163.445	6.75179	7.35266	Cytoplasmic
tldD	P0AGG8	6	14.35	51.364	481	8.14053e-17	108.813	158.212	6.76571	7.30571	Outer Membrane
trkA	P0AGI8	3	7.64	50.368	458	1.39361e-19	182.838	295.524	7.51442	8.20713	Cytoplasmic
trmH	P0AGJ2	5	31	25.343	229	2.03901e-10	385.378	341.365	8.59013	8.41517	Cytoplasmic
yfiF	P0AGJ5	8	22.61	37.784	345	2.79267e-18	780.137	2433.38	9.60758	11.2487	Cytoplasmic
yhbY	P0AGK4	2	21.65	10.784	97	2.0837e-10	35.5164	845.178	5.15041	9.72311	Cytoplasmic
tdcF	P0AGL2	1	10.08	14.007	129	8.92348e-16	44.3591	333.608	5.47116	8.38201	Cytoplasmic
ratA	P0AGL5	1	10.76	17.727	158	1.3456e-07	70.977	36.855	6.14928	5.20379	Inner Membrane
rsmE	P0AGL7	4	18.52	26.978	243	2.64883e-12	155.409	128.247	7.27992	7.00279	Cytoplasmic
osmC	P0C0L2	3	27.27	15.088	143	7.37185e-11	57.8353	60.8114	5.85388	5.92627	Periplasmic
eptC	P0CB39	3	4.85	66.61	577	2.86379e-15	174.37	149.468	7.44601	7.22369	Inner Membrane
rph	P0CG18	4	21.85	25.352	238	3.90706e-17	145.314	107.02	7.18303	6.74174	Cytoplasmic
yghJ	P0CK95	4	2.96	167.246	1520	3.14027e-18	90.8858	55.3585	6.50598	5.79073	Outer Membrane
rcsB	P0DMC7	5	29.17	23.671	216	5.69925e-14	3019.61	3077.85	11.5601	11.5877	Cytoplasmic
ilvG	P0DP90	3	6.02	59.285	548	6.08754e-15	165.906	344.909	7.37422	8.43007	Cytoplasmic
bcsQ	P0DP92	2	9.2	27.878	250	1.7269e-07	65.6652	115.953	6.03706	6.85739	Periplasmic
bipA	P0DTT0	14	25.7	67.355	607	2.04308e-16	520.856	383.444	9.02474	8.58287	Cytoplasmic
ftsY	P10121	9	20.52	54.513	497	7.30643e-19	2579.8	1369.04	11.333	10.4189	Cytoplasmic
glnQ	P10346	2	10.42	26.731	240	2.81365e-12	21.2125	48.9234	4.40684	5.61245	Cytoplasmic
fadL	P10384	4	10.76	48.542	446	3.90098e-15	11748.5	5849.39	13.5202	12.5141	Outer Membrane
dnaE	P10443	8	7.59	129.905	1160	8.79901e-13	150.655	230.613	7.2351	7.84933	Cytoplasmic
narH	P11349	7	13.87	58.066	512	3.18865e-17	60.8178	77.0706	5.92642	6.26811	Cytoplasmic
argC	P11446	1	2.99	35.952	334	6.18382e-08	8.55305	44.3797	3.09644	5.47183	Cytoplasmic
damX	P11557	4	10.98	46.162	428	3.04806e-12	308.612	888.058	8.26965	9.79451	Outer Membrane
tdcD	P11868	1	1.99	43.384	402	5.10157e-09	180.141	159.593	7.49298	7.31826	Cytoplasmic
murF	P11880	2	4.42	47.447	452	5.66322e-12	50.5405	101.681	5.65937	6.6679	Cytoplasmic
moeA	P12281	3	12.9	44.067	411	1.59966e-13	517.164	323.487	9.01448	8.33757	Cytoplasmic
moeB	P12282	4	17.67	26.719	249	3.30193e-15	225.354	248.524	7.81605	7.95724	Cytoplasmic
bioD1	P13000	2	11.11	24.14	225	3.60944e-11	26.4539	20.2959	4.72541	4.34312	Periplasmic
metH	P13009	10	9.29	135.997	1227	9.66825e-14	99.6981	344.187	6.63949	8.42705	Cytoplasmic
glpD	P13035	25	53.89	56.751	501	2.38519e-20	14805.7	27517.2	13.8539	14.748	Cytoplasmic
rpoS	P13445	4	13.94	37.972	330	2.36764e-18	533.137	312.775	9.05836	8.28898	Cytoplasmic
sbcC	P13458	2	2.48	118.721	1048	4.10272e-10	13.3245	18.3846	3.736	4.20042	Outer Membrane
selB	P14081	9	17.75	68.867	614	5.51373e-18	89.9478	82.0414	6.49102	6.35828	Cytoplasmic
proV	P14175	10	32.5	44.163	400	1.62486e-16	543.053	381.17	9.08495	8.57429	Cytoplasmic
topB	P14294	6	9.95	73.217	653	1.45153e-18	178.378	118.496	7.47879	6.8887	Cytoplasmic
fumB	P14407	7	18.8	60.105	548	1.03789e-13	121.761	247.769	6.92791	7.95285	Periplasmic
fecB	P15028	1	4.33	33.146	300	1.60742e-11	66.971	90.0895	6.06547	6.49329	InnerMembrane
pepP	P15034	5	12.47	49.815	441	2.7936e-17	1383.77	607.464	10.4344	9.24666	Cytoplasmic
helD	P15038	7	10.53	77.976	684	8.83596e-17	162.846	107.389	7.34737	6.7467	Cytoplasmic
recQ	P15043	3	4.93	68.364	609	1.01863e-12	24.7941	23.4146	4.63192	4.54934	Cytoplasmic
entA	P15047	2	10.08	26.25	248	3.3131e-18	75.5151	108.589	6.23869	6.76273	Periplasmic
srlR	P15082	3	15.95	28.236	257	8.54051e-11	111.208	1570.39	6.79712	10.6169	Cytoplasmic
purL	P15254	11	10.35	141.403	1295	6.37362e-19	435.184	657.695	8.76548	9.36128	Cytoplasmic
pepD	P15288	7	15.67	52.915	485	4.49957e-12	497.682	238.169	8.95908	7.89584	Cytoplasmic
gcd	P15877	5	7.54	86.747	796	9.32776e-17	31.5621	84.4614	4.98012	6.40022	Inner Membrane
malQ	P15977	8	12.54	78.503	694	8.98985e-19	144.335	120.774	7.17328	6.91616	Cytoplasmic
sdaA	P16095	5	16.3	48.907	454	4.16801e-15	168.626	200.326	7.39768	7.64621	Cytoplasmic
selD	P16456	8	28.24	36.687	347	7.18408e-15	1795.17	1948.26	10.8099	10.928	Cytoplasmic
iclR	P16528	5	18.98	29.739	274	1.75328e-14	132.754	325.94	7.05261	8.34846	Cytoplasmic
cysP	P16700	6	17.16	37.615	338	9.05114e-16	41.7969	139.681	5.38532	7.12599	Periplasmic
fhuE	P16869	2	4.25	81.233	729	2.17944e-12	48.9352	28.6819	5.6128	4.84207	Outer Membrane
gutQ	P17115	8	24.92	34.031	321	8.90051e-17	757.748	733.499	9.56557	9.51865	Cytoplasmic
glmS	P17169	10	18.06	66.894	609	8.24727e-19	479.176	510.982	8.90441	8.99713	Cytoplasmic
priA	P17888	1	1.64	81.655	732	1.485e-17	47.4037	18.6576	5.56693	4.22169	Cytoplasmic
yjjA	P18390	3	27.44	17.353	164	1.30435e-17	215.331	781.036	7.75041	9.60925	Extracellular
dmsA	P18775	11	15.11	90.399	814	2.72971e-12	86.8154	248.426	6.43988	7.95667	Periplasmic
narY	P19318	2	7.2	58.558	514	4.77773e-05	23.9239	7.36282	4.58038	2.88026	Cytoplasmic
fhlA	P19323	1	1.3	78.468	692	3.91659e-07	79.1729	65.6031	6.30693	6.03569	Cytoplasmic
agp	P19926	7	16.71	45.683	413	3.49275e-18	1121.24	589.893	10.1309	9.20431	Periplasmic
parE	P20083	14	18.1	70.244	630	5.6526e-19	848.156	904.051	9.72819	9.82026	Cytoplasmic
fadA	P21151	8	27.39	40.876	387	1.49944e-18	60.9544	91.6046	5.92966	6.51735	Cytoplasmic
speC	P21169	2	2.67	79.416	711	8.41493e-11	165.309	340.731	7.36902	8.41249	Cytoplasmic
speA	P21170	5	11.25	73.898	658	1.21638e-15	250.265	310.512	7.96731	8.27851	Periplasmic
katE	P21179	6	9.03	84.163	753	1.03226e-17	335.693	87.1757	8.391	6.44585	Periplasmic
polB	P21189	2	2.43	90.053	783	2.97802e-10	149.527	305.429	7.22427	8.25469	Cytoplasmic
rna	P21338	5	18.66	29.618	268	1.17355e-15	187.859	157.184	7.55351	7.29631	Periplasmic
rnr	P21499	20	24.35	92.109	813	3.96631e-21	711.701	837.722	9.47513	9.71033	Cytoplasmic
srmB	P21507	5	11.49	49.914	444	3.02851e-11	350.592	615.457	8.45365	9.26551	Cytoplasmic
pdeL	P21514	3	8.56	40.725	362	4.5594e-14	247.353	389.543	7.95043	8.60564	Cytoplasmic
pykA	P21599	17	38.13	51.357	480	1.45358e-20	12454.2	10588.8	13.6043	13.3703	Cytoplasmic
lpxD	P21645	4	17.01	36.038	341	5.57775e-16	323.479	267.249	8.33753	8.06204	Cytoplasmic
ybhA	P21829	1	4.41	30.201	272	6.23976e-14	134.838	88.8177	7.07508	6.47278	Cytoplasmic
recJ	P21893	1	2.95	63.389	577	7.0396e-08	5.48452	7.00284	2.45537	2.80794	Cytoplasmic
asnB	P22106	13	29.78	62.659	554	7.4888e-19	1748.63	2337.96	10.772	11.191	Cytoplasmic
murE	P22188	3	6.46	53.344	495	6.01886e-15	51.9041	261.118	5.69778	8.02856	Cytoplasmic
gabT	P22256	7	18.54	45.775	426	1.92557e-15	125.242	95.1238	6.96857	6.57173	Cytoplasmic
mukE	P22524	2	15.38	26.974	234	1.42454e-11	38.3152	31.4469	5.25985	4.97484	Cytoplasmic
ispA	P22939	4	18.39	32.16	299	9.76937e-19	213.127	214.716	7.73557	7.74629	Cytoplasmic
tnaB	P23173	2	5.54	45.211	415	1.16048e-07	83.1108	51.797	6.37696	5.6948	InnerMembrane
malY	P23256	6	17.44	43.642	390	1.8068e-14	187.955	137.789	7.55424	7.10632	Cytoplasmic
tdk	P23331	2	17.07	23.457	205	3.51523e-11	22.9764	71.0391	4.52208	6.15054	Outer Membrane
garK	P23524	3	7.35	39.104	381	9.18289e-14	243.487	345.177	7.9277	8.43119	Cytoplasmic
ppsA	P23538	21	28.66	87.435	792	3.73284e-21	3027.93	3291.48	11.5641	11.6845	Cytoplasmic
yicC	P23839	6	20.21	33.175	287	1.60857e-17	746.971	245.591	9.54491	7.94012	Cytoplasmic
manC	P24174	2	3.56	53.016	478	1.68269e-19	1589.28	3683.39	10.6342	11.8468	Cytoplasmic
manB	P24175	8	17.11	50.463	456	4.57498e-16	77.9487	246.633	6.28445	7.94622	Cytoplasmic
hypD	P24192	3	7.77	41.363	373	5.34586e-10	136.591	214.861	7.09372	7.74726	Cytoplasmic
hypE	P24193	4	13.69	35.092	336	1.24076e-15	140.856	436.312	7.13808	8.76922	Cytoplasmic
yjiA	P24203	4	13.21	35.66	318	1.62249e-12	60.2818	53.7043	5.91365	5.74697	Cytoplasmic
pheP	P24207	1	4.15	50.677	458	4.77339e-08	9.32963	8.33433	3.22182	3.05907	Inner Membrane
fliD	P24216	11	26.28	48.456	468	3.05734e-19	1333.67	3394.88	10.3812	11.7291	Extracellular
dacB	P24228	7	18.03	51.798	477	4.48044e-11	119.96	270.305	6.90642	8.07844	Periplasmic
recG	P24230	8	12.84	76.43	693	2.6539e-19	160.015	135.619	7.32206	7.08342	Cytoplasmic
rpoN	P24255	2	5.66	53.99	477	2.60899e-13	53.9739	141.943	5.75419	7.14917	Cytoplasmic
radA	P24554	4	9.13	49.472	460	2.08017e-14	26.9364	36.271	4.75149	5.18075	Cytoplasmic
tehB	P25397	3	15.74	22.531	197	2.98527e-11	32.4079	275.174	5.01827	8.1042	Cytoplasmic
frmA	P25437	6	17.07	39.359	369	4.23729e-18	218.666	455.903	7.77259	8.83258	Cytoplasmic
hflX	P25519	8	18.08	48.327	426	1.51978e-16	331.093	381.122	8.37109	8.57411	Cytoplasmic
codA	P25524	4	10.54	47.591	427	4.98993e-16	194.491	228.765	7.60356	7.83772	Cytoplasmic
gabD	P25526	9	20.33	51.72	482	2.97765e-20	346.403	515.362	8.43631	9.00944	Cytoplasmic
ubiH	P25534	3	9.95	42.288	392	1.05535e-14	57.949	58.7781	5.85671	5.87721	Cytoplasmic
ubiI	P25535	7	19	44.245	400	1.16173e-15	928.626	2294.12	9.85895	11.1637	Cytoplasmic
yhdE	P25536	2	11.17	21.515	197	4.95395e-15	59.5502	49.5056	5.89604	5.62952	Cytoplasmic
ribD	P25539	3	8.99	40.338	367	1.5936e-16	28.4985	87.3412	4.83282	6.44859	Cytoplasmic
galS	P25748	4	13.87	37.357	346	1.8034e-11	46.1129	134.295	5.5271	7.06926	Inner Membrane
fliF	P25798	2	4.71	60.589	552	5.55829e-15	22.6343	35.5089	4.50044	5.15011	Outer Membrane
rhlE	P25888	9	28.41	49.989	454	4.37883e-15	67.2176	123.195	6.07077	6.9448	Cytoplasmic
preA	P25889	7	16.79	45.069	411	1.49202e-18	344.53	810.61	8.42849	9.66286	Cytoplasmic
pdxI	P25906	1	3.5	30.706	286	1.88176e-15	128.178	132.757	7.002	7.05264	Cytoplasmic
amiB	P26365	2	5.17	47.985	445	1.40747e-13	7.74911	7.97641	2.95403	2.99574	Outer Membrane
acuI	P26646	8	29.63	34.724	324	4.79869e-16	1007.37	1163.95	9.97638	10.1848	Cytoplasmic
ftsP	P26648	4	10.21	51.858	470	2.99538e-07	166.775	214.747	7.38176	7.7465	Periplasmic
ahr	P27250	3	9.44	36.502	339	2.56085e-15	595.328	1023.64	9.21754	9.99949	Cytoplasmic
nadR	P27278	6	15.85	47.346	410	2.33553e-16	285.781	120.645	8.15877	6.91462	Cytoplasmic
dinG	P27296	6	9.78	81.44	716	3.74982e-10	74.7305	134.393	6.22363	7.07031	Cytoplasmic
prlC	P27298	5	6.32	77.167	680	6.641e-17	111.359	78.3008	6.79908	6.29095	Cytoplasmic
tktA	P27302	19	29.41	72.212	663	4.20894e-19	5732.96	4142.55	12.4851	12.0163	Cytoplasmic
emrA	P27303	2	7.69	42.736	390	9.46051e-11	14.0868	28.6182	3.81627	4.83886	Inner Membrane
roxA	P27431	1	2.95	42.579	373	6.06708e-07	75.0014	48.7805	6.22885	5.60823	Cytoplasmic
acs	P27550	15	30.98	72.094	652	8.22822e-22	226.316	812.63	7.82219	9.66646	Periplasmic
wecC	P27829	3	10.24	45.839	420	1.71791e-09	16.1721	20.0206	4.01544	4.32342	Cytoplasmic
rffG	P27830	3	9.58	39.754	355	1.14156e-17	36.2925	70.8536	5.1816	6.14677	Cytoplasmic
wecE	P27833	2	9.04	41.901	376	5.18584e-14	433.113	783.072	8.7586	9.613	Cytoplasmic
mliC	P28224	3	30.28	12.568	109	5.44701e-15	70.4859	87.765	6.13926	6.45557	Outer Membrane
asmA	P28249	3	5.83	68.963	617	5.5038e-06	14.0034	16.07	3.80771	4.0063	Periplasmic
qorA	P28304	5	17.13	35.172	327	1.82564e-20	446.659	316.793	8.80303	8.3074	Outer Membrane
pabC	P28305	3	12.27	29.715	269	2.20735e-10	45.6812	101.416	5.51353	6.66415	Cytoplasmic
prfH	P28369	2	15.66	18.834	166	5.2531e-09	35.7888	30.3304	5.16144	4.92269	Extracellular
holA	P28630	5	14.87	38.704	343	2.53e-13	201.761	450.068	7.6565	8.814	Inner Membrane
holB	P28631	3	10.18	36.937	334	1.55888e-17	43.4955	79.6723	5.44279	6.31601	Cytoplasmic
nrdD	P28903	10	15.31	80.023	712	2.72455e-15	431.462	383.214	8.75309	8.58201	Cytoplasmic
treC	P28904	7	13.07	63.838	551	7.01484e-19	170.866	705.108	7.41672	9.4617	Cytoplasmic
ftsN	P29131	18	49.53	35.793	319	6.48469e-21	7964.33	5324.5	12.9593	12.3784	Periplasmic
flgL	P29744	12	51.42	34.281	317	1.75685e-20	2849.03	5016.25	11.4763	12.2924	Extracellular
nadC	P30011	3	12.46	32.762	297	6.12291e-17	70.9759	88.2337	6.14926	6.46326	Cytoplasmic
greB	P30128	1	6.96	18.527	158	8.0945e-18	59.3223	83.2864	5.8905	6.38001	Cytoplasmic
hyi	P30147	1	4.26	29.377	258	3.60631e-13	171.594	48.7718	7.42286	5.60798	Cytoplasmic
ybiB	P30177	7	30.63	35.049	320	2.69612e-15	191.149	229.694	7.57855	7.84357	Cytoplasmic
hcxB	P30178	2	6.65	38.897	361	3.2026e-16	139.875	597.844	7.12799	9.22363	Cytoplasmic
sdaB	P30744	9	22.86	48.753	455	7.86807e-21	1743.22	1286.17	10.7675	10.3289	Cytoplasmic
eptA	P30845	4	7.13	61.667	547	4.5562e-16	120.046	105.99	6.90744	6.72778	Inner Membrane
artJ	P30860	5	22.63	26.829	243	1.0892e-17	132.656	271.535	7.05154	8.08499	Periplasmic
yafC	P30864	5	18.42	33.776	304	9.64476e-14	571.568	314.331	9.15878	8.29614	Cytoplasmic
ygiF	P30871	4	9.47	48.389	433	2.46829e-13	67.7714	84.1152	6.0826	6.3943	Cytoplasmic
mfd	P30958	19	16.72	129.983	1148	1.13636e-20	762.54	735.263	9.57467	9.52212	Cytoplasmic
modF	P31060	6	12.65	54.536	490	2.67524e-19	214.856	247.065	7.74722	7.94875	Outer Membrane
yedE	P31064	1	3.74	44.429	401	0.000124275	26.1566	54.3013	4.7091	5.76291	Inner Membrane
fliH	P31068	1	6.58	25.05	228	2.07055e-08	51.1738	123.448	5.67733	6.94776	Cytoplasmic
kch	P31069	1	4.8	46.063	417	5.90739e-12	9.02312	28.5906	3.17363	4.83747	Inner Membrane
potG	P31134	3	5.31	41.931	377	8.05753e-13	26.1169	44.9333	4.70691	5.48971	Cytoplasmic
acrB	P31224	5	5.62	113.574	1049	1.4054e-12	47.1884	97.834	5.56036	6.61226	Inner Membrane
yicI	P31434	4	6.74	88.079	772	4.83355e-10	26.7157	28.9762	4.73962	4.85679	Periplasmic
yieP	P31475	1	4.78	26.076	230	3.03625e-07	65.613	58.3159	6.03591	5.86582	Cytoplasmic
efeB	P31545	7	18.2	46.754	423	5.51461e-15	107.686	112.123	6.75069	6.80893	Periplasmic
thiQ	P31548	1	4.31	24.999	232	2.08517e-13	353.844	314.949	8.46697	8.29898	Inner Membrane
nfrA	P31600	2	2.53	111.308	990	3.41024e-07	1017.05	970.248	9.99018	9.92221	Outer Membrane
prpC	P31660	10	31.36	43.102	389	9.562e-18	718.413	1036.32	9.48867	10.0173	Cytoplasmic
nnr	P31806	4	7.77	54.65	515	1.74036e-17	295.208	297.136	8.20559	8.21498	Cytoplasmic
yciK	P31808	6	25.79	27.933	252	6.39118e-16	373.85	238.878	8.54632	7.90013	Periplasmic
yddB	P31827	4	7.59	89.283	790	1.3244e-17	23.6399	18.8811	4.56315	4.23887	Outer Membrane
nuoF	P31979	14	35.06	49.292	445	5.08279e-19	324.146	1359.3	8.3405	10.4086	Cytoplasmic
hemN	P32131	4	11.6	52.729	457	7.33228e-13	96.0068	221.005	6.58507	7.78794	Cytoplasmic
csqR	P32144	2	3.83	28.507	261	2.44648e-16	245.706	3739.42	7.94079	11.8686	Cytoplasmic
fdoG	P32176	6	6.89	112.549	1016	4.08111e-18	212.483	357.371	7.7312	8.48128	Periplasmic
fsaB	P32669	2	9.09	23.555	220	1.34207e-11	76.5968	54.4323	6.25921	5.76639	Cytoplasmic
yjaH	P32681	3	14.29	26.317	231	2.88789e-08	20.6619	100.674	4.3689	6.65355	Periplasmic
rluF	P32684	4	13.79	32.477	290	1.47563e-12	37.0366	33.0302	5.21088	5.04571	Cytoplasmic
yjbF	P32687	1	4.25	23.755	212	2.20455e-06	25.9083	17.2657	4.69534	4.10983	Periplasmic
psuG	P33025	10	31.73	32.91	312	1.42115e-16	1308.78	715.972	10.354	9.48376	Cytoplasmic
yeiQ	P33029	4	9.63	54.032	488	5.15097e-13	128.696	104.389	7.00782	6.70583	Cytoplasmic
yeiR	P33030	4	14.33	36.113	328	6.03514e-21	159.543	296.1	7.3178	8.20994	Cytoplasmic
yebE	P33218	1	8.68	23.687	219	7.16823e-10	1601.36	2612.89	10.6451	11.3514	Periplasmic
flgK	P33235	15	34.92	57.93	547	2.48135e-21	9845.43	20607.5	13.2652	14.3309	Extracellular
yehD	P33343	1	5	19.061	180	5.15338e-16	174.92	51.0825	7.45055	5.67476	Extracellular
yehS	P33355	4	16.03	17.973	156	2.58512e-12	369.803	172.937	8.53061	7.4341	Cytoplasmic
yehZ	P33362	1	3.28	32.609	305	2.79366e-14	284.962	29.2881	8.15463	4.87224	Periplasmic
bglX	P33363	9	12.03	83.46	765	1.14126e-15	63.4233	65.3476	5.98694	6.03006	Periplasmic
nikE	P33594	3	13.06	29.722	268	7.9019e-19	68.2385	92.6705	6.09251	6.53404	Cytoplasmic
nuoC	P33599	20	36.74	68.236	596	1.367e-19	6704.95	11709.1	12.711	13.5153	Cytoplasmic
nuoL	P33607	1	2.45	66.438	613	5.17219e-08	8.21484	33.9289	3.03823	5.08444	Inner Membrane
yejA	P33913	1	1.66	69.669	604	3.14042e-07	15.2222	29.7587	3.92811	4.89524	Periplasmic
ydcF	P34209	3	13.16	29.706	266	3.4293e-12	103.131	131.286	6.68834	7.03657	Cytoplasmic
ahpF	P35340	9	21.5	56.177	521	1.87381e-15	283.401	204.769	8.1467	7.67785	Cytoplasmic
amiA	P36548	3	14.19	31.412	289	9.00912e-14	127.272	339.984	6.99177	8.40932	Periplasmic
cmoM	P36566	5	18.01	29.814	261	2.39944e-18	320.66	163.386	8.3249	7.35214	Cytoplasmic
cueO	P36649	1	2.13	56.556	516	3.47632e-16	90.149	57.8572	6.49424	5.85442	Periplasmic
treB	P36672	3	6.13	51.081	473	1.28898e-14	153.015	181.973	7.25753	7.50758	Inner Membrane
treR	P36673	5	18.1	34.531	315	1.67978e-21	47.8548	81.751	5.58059	6.35316	Cytoplasmic
lrhA	P36771	2	6.41	34.594	312	6.50274e-12	108.759	41.8256	6.765	5.38631	Cytoplasmic
yegD	P36928	3	7.33	49.371	450	5.38585e-18	138.271	494.516	7.11135	8.94987	Cytoplasmic
gatR	P36930	1	14.29	12.403	112	1.77235e-07	8.11159	12.9261	3.01999	3.69222	Cytoplasmic
pgm	P36938	11	20.33	58.361	546	4.4645e-18	1529.74	968.582	10.5791	9.91973	Periplasmic
lasT	P37005	1	3.51	25.259	228	1.20492e-13	16.7317	144.659	4.06451	7.17651	Cytoplasmic
hrpB	P37024	7	10.14	89.148	809	8.08416e-12	78.6222	110.831	6.29686	6.79222	Inner Membrane
btuF	P37028	1	4.14	29.367	266	3.34622e-16	25.8459	11.3055	4.69186	3.49895	Periplasmic
cdaR	P37047	5	11.69	43.687	385	6.03967e-16	196.091	181.393	7.61538	7.50297	Cytoplasmic
purU	P37051	2	6.07	31.935	280	3.11891e-15	164.659	428.804	7.36334	8.74417	Cytoplasmic
aegA	P37127	12	20.79	71.844	659	1.46676e-25	325.737	460.189	8.34756	8.84608	Cytoplasmic
ptsP	P37177	9	14.44	83.716	748	1.63068e-19	123.458	132.362	6.94788	7.04835	Inner Membrane
yhjA	P37197	4	10.11	51.571	465	5.05585e-15	37.6826	34.7156	5.23583	5.11751	Periplasmic
dppF	P37313	1	3.59	37.56	334	0.000226455	5.15401	7.69431	2.3657	2.94379	Periplasmic
modA	P37329	9	38.13	27.364	257	2.98679e-18	415.291	536.602	8.69798	9.06771	Periplasmic
glcB	P37330	14	22.96	80.489	723	1.12449e-16	167.775	459.66	7.39038	8.84442	Cytoplasmic
yjjI	P37342	2	4.84	58.02	516	5.90029e-17	40.4374	33.4236	5.33762	5.0628	Cytoplasmic
pspF	P37344	4	12.31	36.986	325	7.42912e-17	176.133	376.174	7.46052	8.55525	Cytoplasmic
menE	P37353	1	3.33	50.185	451	1.60839e-15	18.474	21.896	4.20742	4.45259	Cytoplasmic
xylF	P37387	7	19.7	35.734	330	1.35934e-14	107.871	184.642	6.75317	7.52859	Periplasmic
ucpA	P37440	11	42.59	27.85	263	2.77827e-19	4462.58	2463.47	12.1237	11.2665	Cytoplasmic
panZ	P37613	1	11.02	14.506	127	3.78809e-12	35.9074	46.7831	5.16621	5.54791	Cytoplasmic
yhhM	P37615	2	21.01	13.496	119	4.42151e-12	32.6401	53.9936	5.02857	5.75472	Periplasmic
zntA	P37617	1	1.37	76.84	732	6.45067e-08	36.3957	119.66	5.1857	6.9028	Inner Membrane
acpT	P37623	1	7.18	21.768	195	5.96243e-17	21.5805	3.96727	4.43166	1.98815	Cytoplasmic
rlmJ	P37634	1	3.57	31.942	280	6.74553e-05	124.708	81.2306	6.96241	6.34395	Cytoplasmic
yhjC	P37641	5	18.39	33.33	299	5.40238e-17	92.4746	72.0399	6.53099	6.17072	Cytoplasmic
bcsC	P37650	14	14.26	127.724	1157	2.33799e-20	227.272	238.475	7.82828	7.89769	Outer Membrane
bcsE	P37657	3	5.35	59.428	523	4.42071e-12	195.009	258.687	7.6074	8.01506	Inner Membrane
bcsG	P37659	1	2.68	62.032	559	0.00126625	32.8569	8.39719	5.03812	3.06991	Inner Membrane
yiaJ	P37671	4	16.67	31.067	282	5.65293e-12	57.0244	505.866	5.83351	8.98261	Cytoplasmic
aldB	P37685	16	27.54	56.306	512	2.50113e-22	651.884	1281.63	9.34847	10.3238	Cytoplasmic
envC	P37690	3	9.31	46.595	419	2.88652e-18	25.005	38.072	4.64414	5.25066	Outer Membrane
yibQ	P37691	2	7.52	35.353	319	3.11226e-21	27.5225	106.743	4.78254	6.73799	Periplasmic
waaF	P37692	5	18.39	39.042	348	1.54929e-18	131.968	54.2523	7.04405	5.76161	Cytoplasmic
rfc	P37748	1	2.32	44.744	388	0.000115799	512.325	546.228	9.00092	9.09336	Inner Membrane
rluB	P37765	7	25.43	32.711	291	1.42188e-21	447.434	333.637	8.80553	8.38214	Cytoplasmic
yfhH	P37767	2	6.74	30.708	282	3.17873e-14	350.619	412.181	8.45376	8.68714	Cytoplasmic
mpl	P37773	4	12.91	49.874	457	3.99357e-15	76.1851	148.308	6.25144	7.21245	Cytoplasmic
uspF	P37903	4	24.31	16.017	144	4.00512e-19	271.857	3158.89	8.0867	11.6252	Cytoplasmic
cysJ	P38038	1	1.84	66.27	599	3.25702e-12	45.8014	28.3454	5.51732	4.82504	Periplasmic
menF	P38051	2	4.18	48.765	431	8.19486e-11	87.0176	204.857	6.44324	7.67847	Cytoplasmic
rspA	P38104	5	12.87	45.968	404	8.2772e-17	39.7093	57.0503	5.31141	5.83416	Cytoplasmic
rspB	P38105	3	10.32	36.564	339	1.84053e-14	64.0584	407.062	6.00132	8.6691	Cytoplasmic
yggL	P38521	2	20.37	12.881	108	1.8766e-10	16.4815	79.1572	4.04277	6.30665	Cytoplasmic
torR	P38684	2	8.7	26.233	230	8.02616e-14	107.926	352.05	6.75389	8.45964	Cytoplasmic
uxuB	P39160	3	6.17	53.58	486	4.06929e-15	69.6335	103.085	6.12171	6.6877	Cytoplasmic
erfK	P39176	5	17.74	34.411	310	2.35371e-17	129.794	162.214	7.02009	7.34176	Periplasmic
uspG	P39177	3	29.58	15.935	142	7.1077e-13	38.5199	246.333	5.26753	7.94446	Cytoplasmic
flu	P39180	13	17.42	106.825	1039	7.82011e-20	1284.25	1346.65	10.3267	10.3952	Extracellular
ytfJ	P39187	2	9.78	20.421	184	1.86463e-08	666.447	492.81	9.38035	8.94489	Periplasmic
prmB	P39199	2	5.81	35.002	310	3.33403e-09	557.629	2043.72	9.12316	10.997	Cytoplasmic
alsB	P39265	5	22.19	32.91	311	2.79724e-13	38.1909	56.049	5.25516	5.80862	Periplasmic
epmB	P39280	3	7.6	38.75	342	1.55987e-11	160.906	152.433	7.33008	7.25203	Cytoplasmic
tamB	P39321	2	1.59	136.78	1259	4.74047e-12	35.371	86.7849	5.14449	6.43937	Outer Membrane
ytfQ	P39325	1	3.46	34.345	318	8.30639e-16	661.643	225.043	9.36991	7.81406	Periplasmic
yjgR	P39342	4	9.6	54.332	500	4.20363e-17	82.1582	106.206	6.36033	6.73072	Periplasmic
yjhU	P39356	6	16.46	36.112	328	9.0043e-15	117.899	247.188	6.88141	7.94947	Cytoplasmic
yjhH	P39359	2	6.31	32.722	301	0.00170987	28.1904	180.415	4.81713	7.49517	Cytoplasmic
sgcX	P39366	1	3.22	40.615	373	2.25848e-14	1463.54	1735.74	10.5152	10.7613	Cytoplasmic
iadA	P39377	3	8.97	41.084	390	4.49339e-14	199.673	56.2917	7.6415	5.81485	Cytoplasmic
yjiL	P39383	5	22.35	27.255	255	1.16552e-15	160.099	181.064	7.32282	7.50036	Cytoplasmic
yjiM	P39384	2	6.79	42.743	383	4.69924e-21	29.1307	46.3131	4.86447	5.53335	Cytoplasmic
btsT	P39396	3	4.89	77.324	716	6.54806e-18	56.8823	181.75	5.82991	7.50581	Inner Membrane
yjjU	P39407	1	3.08	39.832	357	3.40208e-13	94.3772	76.3662	6.56037	6.25486	Periplasmic
adhP	P39451	2	7.44	35.38	336	4.15916e-16	55.6331	512.886	5.79787	9.00249	Cytoplasmic
garD	P39829	7	13.58	56.402	523	2.68412e-12	27.4889	30.7299	4.78078	4.94157	Cytoplasmic
ydfG	P39831	3	14.52	27.249	248	2.16229e-09	1673.35	1894.14	10.7085	10.8873	Cytoplasmic
fadH	P42593	11	19.94	72.678	672	2.07808e-17	784.48	796.672	9.61559	9.63784	Cytoplasmic
ygjP	P42597	2	11.38	19.483	167	2.91983e-10	52.0605	166.389	5.70212	7.37842	Cytoplasmic
yqjC	P42616	2	15.57	13.906	122	3.33697e-15	272.459	517.62	8.0899	9.01575	Periplasmic
tdcG	P42630	7	17.62	48.522	454	3.01186e-18	405.735	458.859	8.66439	8.84191	Cytoplasmic
tdcE	P42632	19	27.49	85.936	764	1.84506e-20	671.819	1461.86	9.39193	10.5136	Cytoplasmic
agaV	P42904	1	6.37	17.086	157	2.8854e-13	13.4472	17.2143	3.74923	4.10554	Cytoplasmic
hrpA	P43329	28	24.69	149.028	1300	9.31279e-19	327.018	431.258	8.35323	8.75241	Cytoplasmic
uup	P43672	9	14.02	72.067	635	6.47064e-16	273.807	329.357	8.09701	8.36351	Cytoplasmic
yraR	P45469	1	5.21	23.198	211	7.43527e-11	35.3752	58.9001	5.14467	5.8802	Cytoplasmic
ubiV	P45475	1	5.14	32.535	292	3.36305e-05	3.4338	6.65826	1.7798	2.73515	Cytoplasmic
ubiU	P45527	4	12.08	37.047	331	6.64964e-19	115.982	106.952	6.85776	6.74082	Cytoplasmic
yhfZ	P45552	2	6.64	33.504	301	1.8044e-08	103.142	71.9565	6.68849	6.16905	Cytoplasmic
dxr	P45568	3	8.79	43.388	398	7.89323e-14	37.3942	42.0297	5.22474	5.39334	Cytoplasmic
hcxA	P45579	2	8.01	39.092	362	2.48442e-14	50.9497	159.773	5.671	7.31988	Cytoplasmic
hofM	P45753	1	3.47	29	259	2.48172e-12	52.1102	56.4234	5.70349	5.81822	Inner Membrane
hexR	P46118	5	17.99	31.976	289	8.00949e-20	448.629	289.764	8.80938	8.17873	Cytoplasmic
yhgF	P46837	21	30.66	85.12	773	1.65877e-19	1047.05	648.477	10.0321	9.34091	Cytoplasmic
aaaT	P46854	1	8.02	18.794	162	2.71369e-07	187.898	350.796	7.55381	8.45449	Cytoplasmic
gntK	P46859	2	12	19.543	175	1.65882e-14	268.468	195.916	8.0686	7.61409	Cytoplasmic
uspC	P46888	2	14.08	15.633	142	9.70669e-16	65.7121	71.318	6.03809	6.1562	Cytoplasmic
ftsK	P46889	6	4.59	146.663	1329	2.55108e-16	352.932	484.921	8.46325	8.92161	Inner Membrane
ybaE	P46890	1	1.59	64.992	566	5.17918e-10	248.677	95.9665	7.95813	6.58446	Cytoplasmic
mlc	P50456	4	11.82	44.316	406	4.62499e-19	104.717	100.906	6.71036	6.65687	Cytoplasmic
hemW	P52062	1	3.17	42.584	378	0.0105387	4.2501	10.9122	2.0875	3.44787	Cytoplasmic
glcE	P52073	5	16.57	38.361	350	4.00133e-12	696.89	568.689	9.44479	9.1515	Cytoplasmic
glcF	P52074	4	9.58	45.11	407	5.38134e-14	185.485	209.526	7.53516	7.71099	Cytoplasmic
ldcC	P52095	4	5.33	80.59	713	2.84155e-15	101.151	119.148	6.66037	6.89661	Cytoplasmic
ygbI	P52598	4	16.86	27.435	255	1.20227e-13	158.188	136.784	7.3055	7.09576	Cytoplasmic
fliI	P52612	9	22.98	49.316	457	1.13793e-15	286.202	317.432	8.16089	8.3103	Cytoplasmic
fliK	P52614	1	2.93	39.312	375	1.83575e-11	53.8933	6.59315	5.75203	2.72097	Periplasmic
ldhA	P52643	6	16.72	36.535	329	1.21221e-15	185.205	295.768	7.53298	8.20832	Cytoplasmic
ydbK	P52647	20	18.57	128.824	1174	2.29896e-24	804.444	1671.99	9.65185	10.7073	Periplasmic
csiE	P54901	3	6.57	49.04	426	4.70231e-10	48.2955	199.732	5.59382	7.64192	Cytoplasmic
rlmD	P55135	2	3.93	48.052	433	8.34616e-10	46.2664	58.8935	5.53189	5.88004	Cytoplasmic
truB	P60340	7	30.89	35.087	314	4.17735e-19	270.841	792.263	8.0813	9.62984	Cytoplasmic
ispU	P60472	4	13.83	28.444	253	3.45015e-12	87.9318	146.068	6.45831	7.19049	Cytoplasmic
hisH	P60595	2	6.63	21.653	196	2.80161e-15	19.2601	122.218	4.26754	6.93332	Periplasmic
rffH	P61887	5	18.09	32.734	293	1.27033e-14	111.437	459.874	6.80009	8.8451	Cytoplasmic
fldA	P61949	1	5.68	19.737	176	1.92495e-10	116.271	141.414	6.86135	7.14378	Cytoplasmic
rlmB	P63177	3	15.64	26.557	243	2.41873e-13	158.181	208.286	7.30543	7.70242	Cytoplasmic
gadC	P63235	1	3.33	55.077	511	5.33598e-12	17.0253	12.1201	4.08961	3.59933	Inner Membrane
yqeG	P63340	1	2.2	45.099	409	1.35379e-05	45.6296	64.8165	5.5119	6.01829	Inner Membrane
mlaF	P63386	6	29.37	29.097	269	1.96959e-17	210.328	165.922	7.7165	7.37436	Inner Membrane
yheS	P63389	14	25.75	71.843	637	2.61069e-19	641.835	542.275	9.32606	9.08288	Cytoplasmic
digH	P64426	8	21.41	49.574	439	9.56971e-16	354.126	245.022	8.46812	7.93677	Periplasmic
ynbE	P64448	2	29.51	6.84	61	3.23474e-14	96.754	68.9642	6.59625	6.10778	Cytoplasmic
proXp-y	P64483	2	10.78	17.851	167	1.72886e-23	242.769	453.711	7.92344	8.82563	Cytoplasmic
yebY	P64506	2	15.04	12.378	113	2.42976e-14	440.533	1406	8.7831	10.4574	Periplasmic
rcnB	P64534	3	27.68	12.466	112	7.55032e-15	108.432	162.087	6.76064	7.34063	Periplasmic
yfgG	P64545	2	25.4	7.462	63	1.46676e-25	418.97	260.07	8.7107	8.02276	Cytoplasmic
queE	P64554	2	8.97	25.03	223	8.12217e-06	57.7905	28.1379	5.85276	4.81444	Cytoplasmic
ygfM	P64557	3	13.13	28.65	259	2.10822e-17	663.876	407.066	9.37477	8.66912	Cytoplasmic
yqjI	P64588	2	9.18	23.401	207	6.05993e-10	34.2439	102.243	5.09778	6.67587	Cytoplasmic
zapE	P64612	4	11.47	43.064	375	2.29514e-18	267.337	228.719	8.06252	7.83743	Cytoplasmic
yheO	P64624	2	10.42	26.821	240	5.2332e-14	926.405	1047.73	9.8555	10.0331	Cytoplasmic
yhfU	P64631	1	8.55	12.479	117	0.000570649	12.9866	10.2045	3.69895	3.35114	Cytoplasmic
yrfG	P64636	3	15.32	25.399	222	5.7219e-13	85.3552	84.3112	6.41541	6.39765	Cytoplasmic
yfgH	P65290	1	6.4	17.705	172	1.14749e-17	79.9752	17.6542	6.32148	4.14194	Extracellular
ygeY	P65807	3	8.68	44.804	403	1.53566e-16	36.2523	129.534	5.18	7.01718	Cytoplasmic
ygeX	P66899	1	3.27	43.328	398	1.11373e-16	34.031	80.986	5.08878	6.3396	Cytoplasmic
bepA	P66948	6	17.66	53.908	487	2.79369e-13	169.837	137.531	7.40801	7.10362	Outer Membrane
rsmI	P67087	7	40.56	31.348	286	6.86868e-22	94.9006	117.993	6.56835	6.88256	Cytoplasmic
yhaJ	P67660	6	17.11	33.256	298	1.81698e-19	720.998	750.873	9.49385	9.55242	Cytoplasmic
aaeR	P67662	3	10.03	34.516	309	4.39541e-16	169.717	223.46	7.40699	7.80387	Cytoplasmic
yddM	P67699	1	11.7	10.401	94	9.76492e-09	467.724	184.857	8.86951	7.53027	Cytoplasmic
malK	P68187	4	12.4	40.99	371	2.19434e-19	144.079	81.4162	7.17071	6.34724	Cytoplasmic
tatA	P69428	2	25.84	9.664	89	3.86619e-15	165.546	261.535	7.37109	8.03086	Periplasmic
fadD	P69451	7	16.4	62.332	561	2.49968e-17	889.726	653.629	9.79722	9.35233	Cytoplasmic
hyaA	P69739	2	5.65	40.681	372	3.50795e-11	14.2881	19.8481	3.83674	4.31093	Periplasmic
hybO	P69741	1	3.76	39.652	372	2.13904e-08	14.4695	54.0257	3.85494	5.75557	Periplasmic
crr	P69783	2	14.79	18.251	169	1.25936e-12	88.9282	56.7453	6.47457	5.82643	Cytoplasmic
manX	P69797	7	37.46	35.048	323	9.9158e-14	451.577	403.019	8.81883	8.6547	Cytoplasmic
manZ	P69805	1	2.83	30.955	283	4.1808e-08	86.5215	198.541	6.43499	7.6333	Inner Membrane
potA	P69874	3	8.73	43.028	378	9.68951e-09	109.888	248.492	6.77988	7.95706	Cytoplasmic
nrdB	P69924	3	9.84	43.517	376	2.68338e-17	137.442	116.128	7.10268	6.85957	Cytoplasmic
yahK	P75691	4	11.75	37.978	349	2.66658e-10	192.512	418.411	7.5888	8.70878	Cytoplasmic
yahO	P75694	3	32.97	9.895	91	1.25397e-15	109.461	161.302	6.77427	7.33362	Periplasmic
rzpD	P75719	2	17.65	17.226	153	6.99606e-16	342.635	576.602	8.42053	9.17143	Periplasmic
ubiF	P75728	3	8.18	42.953	391	9.04824e-13	625.757	362.476	9.28946	8.50174	Inner Membrane
chiP	P75733	3	6.62	52.78	468	1.17416e-12	250.349	327.552	7.9678	8.35558	Outer Membrane
chiQ	P75734	1	14.81	11.999	108	4.41361e-05	19.0428	24.1416	4.25117	4.59345	Periplasmic
pxpC	P75745	3	11.29	34.386	310	1.9411e-09	150.887	252.791	7.23732	7.9818	Periplasmic
ybhK	P75767	6	22.85	32.788	302	2.46848e-13	241.584	79.2753	7.91638	6.3088	Cytoplasmic
ybiV	P75792	2	8.86	30.413	271	2.44471e-16	13.2533	9.65328	3.72828	3.27102	Cytoplasmic
gsiA	P75796	1	1.61	69.114	623	0.000347363	12.2848	19.9619	3.61881	4.31918	Cytoplasmic
amiD	P75820	4	13.04	31.072	276	1.1786e-12	129.52	321.661	7.01703	8.3294	Periplasmic
ybjS	P75821	7	24.33	38.086	337	4.76534e-19	441.804	159.649	8.78726	7.31876	Cytoplasmic
ltaE	P75823	9	30.33	36.495	333	4.0898e-22	216.411	480.901	7.75763	8.9096	Cytoplasmic
ybjD	P75828	9	17.03	63.589	552	4.27204e-23	697.439	564.255	9.44592	9.1402	Cytoplasmic
ybjX	P75829	3	8.79	38.358	330	2.27722e-07	60.7504	177.196	5.92482	7.4692	Cytoplasmic
ycaO	P75838	4	6.48	65.652	586	2.02217e-14	331.081	430.756	8.37104	8.75073	Cytoplasmic
ycbX	P75863	4	10.03	40.644	369	2.90213e-17	59.9895	80.9103	5.90664	6.33825	Periplasmic
ycbZ	P75867	1	1.71	65.819	586	1.57401e-08	119.315	9.45244	6.89863	3.24069	Cytoplasmic
ymdA	P75917	4	33.01	11.194	103	7.021e-19	102.786	70.879	6.68351	6.14729	Periplasmic
yceM	P75931	4	17.92	33.682	307	5.11689e-14	467.638	177.653	8.86925	7.47292	Periplasmic
flgA	P75933	1	6.39	23.519	219	4.98328e-17	289.282	51.4235	8.17633	5.68436	Outer Membrane
flgE	P75937	7	24.38	42.045	402	4.96198e-19	1747.55	2658.25	10.7711	11.3763	Extracellular
flgF	P75938	2	10.76	25.912	251	1.63104e-22	100.826	118.291	6.65572	6.8862	Periplasmic
flgJ	P75942	3	10.86	34.475	313	3.59184e-17	63.5054	74.6205	5.98881	6.2215	Periplasmic
ycfL	P75946	1	7.2	13.981	125	1.63345e-09	473.722	387.772	8.8879	8.59907	Cytoplasmic
ycfS	P75954	2	6.25	34.636	320	4.71503e-15	23.8272	26.4209	4.57454	4.72361	Periplasmic
lolD	P75957	2	9.87	25.438	233	8.28851e-12	149.924	144.054	7.22809	7.17046	Cytoplasmic
cobB	P75960	2	11.83	31.464	279	5.24294e-14	44.4759	96.5673	5.47495	6.59346	Cytoplasmic
ymfE	P75968	1	2.99	27.579	234	4.50631e-05	4683.14	2796.46	12.1933	11.4494	Inner Membrane
bluR	P75989	2	7.41	28.265	243	1.99548e-11	113.271	207.62	6.82363	7.6978	Cytoplasmic
pliG	P76002	2	22.56	14.906	133	2.8488e-15	343.325	496.361	8.42343	8.95525	Outer Membrane
ldcA	P76008	1	2.96	33.567	304	6.50531e-12	45.4216	28.7512	5.50531	4.84555	Cytoplasmic
ycgR	P76010	2	8.61	27.857	244	4.44841e-14	27.1687	128.876	4.76387	7.00984	Cytoplasmic
dhaL	P76014	1	6.19	22.632	210	8.21791e-11	89.6403	99.2041	6.48608	6.63233	Cytoplasmic
dhaR	P76016	2	3.76	70.562	639	4.50932e-10	239.963	192.998	7.90667	7.59244	Cytoplasmic
oppD	P76027	8	27.3	37.188	337	6.31064e-23	573.622	612.847	9.16396	9.25938	Cytoplasmic
smrA	P76053	3	12.83	21.512	187	4.53526e-14	44.0379	104.655	5.46068	6.7095	Cytoplasmic
ydbL	P76076	3	30.56	11.878	108	2.17739e-10	70.0819	65.4999	6.13097	6.03342	Periplasmic
ydcJ	P76097	2	5.82	51.043	447	9.17614e-10	11.9886	74.064	3.58359	6.2107	Cytoplasmic
rlhA	P76104	7	11.33	72.702	653	1.19097e-12	125.443	165.506	6.97089	7.37074	Cytoplasmic
ydcS	P76108	2	5.51	42.295	381	6.11772e-08	73.1475	42.1295	6.19274	5.39676	Periplasmic
pqqU	P76115	13	27.29	77.261	700	3.57175e-17	1741.15	2115.79	10.7658	11.047	Outer Membrane
yncE	P76116	4	15.58	38.613	353	4.49215e-13	290.94	322.602	8.18458	8.33361	Outer Membrane
sad	P76149	6	13.2	49.718	462	7.43088e-15	136.52	233.395	7.09297	7.86663	Cytoplasmic
ynfD	P76172	1	7.92	10.477	101	1.43645e-08	245.306	97.4708	7.93844	6.6069	Periplasmic
ydhF	P76187	2	8.39	33.676	298	7.55916e-15	274.397	339.217	8.10012	8.40606	Cytoplasmic
ydhV	P76192	8	15.57	77.877	700	1.74277e-20	114.294	125.093	6.83661	6.96685	Periplasmic
ynhG	P76193	3	11.08	36.082	334	2.07198e-19	71.9184	140.504	6.16829	7.13447	Periplasmic
ydjY	P76220	4	17.78	24.125	225	4.09327e-15	93.2049	93.3998	6.54233	6.54535	Periplasmic
ynjA	P76222	1	5.49	20.533	182	5.47383e-09	116.675	88.6789	6.86635	6.47052	Inner Membrane
ynjB	P76223	2	4.9	42.845	388	2.94651e-12	22.0885	21.8401	4.46523	4.44891	Periplasmic
ynjH	P76227	2	22.22	9.947	90	8.66647e-12	749.987	352.928	9.55072	8.46323	Periplasmic
yeaE	P76234	1	3.52	30.987	284	3.29515e-12	311.513	197.469	8.28315	7.62548	Cytoplasmic
dgcP	P76245	1	3.81	38.546	341	7.66186e-11	61.9513	50.5206	5.95306	5.6588	Cytoplasmic
yoaA	P76257	13	21.7	70.378	636	1.83253e-16	160.625	99.8005	7.32755	6.64098	Periplasmic
kdgR	P76268	9	33.84	30.029	263	3.83399e-18	408.804	381.926	8.67527	8.57715	Cytoplasmic
flhE	P76297	3	23.08	14.059	130	6.14175e-12	117.013	63.5838	6.87052	5.99059	Periplasmic
yecR	P76308	1	14.02	11.741	107	9.18062e-13	63.4202	404.848	5.98687	8.66124	Extracellular
zinT	P76344	1	5.09	24.762	216	4.34017e-08	13.8293	46.1714	3.78966	5.52893	Periplasmic
wzzB	P76372	3	9.82	36.455	326	7.02466e-21	82.234	62.6843	6.36166	5.97003	Inner Membrane
ugd	P76373	1	2.58	43.657	388	1.68931e-10	1382.07	3339.48	10.4326	11.7054	Cytoplasmic
yegR	P76406	1	11.43	11.465	105	1.14862e-07	7.14008	32.136	2.83594	5.00612	Cytoplasmic
yegU	P76418	3	12.28	35.621	334	1.28003e-11	171.594	88.3141	7.42286	6.46457	Cytoplasmic
yegV	P76419	2	8.41	34.385	321	4.7452e-06	62.4813	121.349	5.96535	6.92301	Cytoplasmic
preT	P76440	9	28.64	44.329	412	8.49923e-16	2271.28	1680.06	11.1493	10.7143	Cytoplasmic
lpxT	P76445	1	4.22	26.759	237	4.40366e-05	90.1891	11.8781	6.49488	3.57023	Inner Membrane
yfeX	P76536	7	26.09	33.052	299	1.02114e-19	199.66	319.929	7.6414	8.32161	Cytoplasmic
yfgI	P76573	1	8.38	20.23	179	1.21926e-15	45.7001	36.5426	5.51412	5.19151	Periplasmic
yfgM	P76576	1	7.77	22.176	206	4.70584e-12	69.4957	83.8549	6.11885	6.38982	Periplasmic
yfhM	P76578	1	0.48	181.585	1653	6.31294e-09	21.0016	10.3406	4.39243	3.37025	Outer Membrane
patZ	P76594	9	10.95	97.987	886	7.49774e-19	119.617	223.562	6.90228	7.80453	Inner Membrane
ynjD	P76909	1	4.61	24.017	217	9.23662e-14	83.7994	88.7183	6.38887	6.47116	Inner Membrane
glxR	P77161	2	6.51	30.801	292	2.30085e-12	180.151	196.495	7.49306	7.61835	Cytoplasmic
ydcI	P77171	1	4.23	33.402	307	3.16838e-05	7.06054	7.87986	2.81978	2.97817	Cytoplasmic
dsbG	P77202	4	18.95	27.495	248	3.74644e-16	220.839	103.991	7.78685	6.70031	Periplasmic
prpD	P77243	4	12.01	53.952	483	9.93104e-18	352.999	1256.57	8.46352	10.2953	Cytoplasmic
hxpB	P77247	7	29.73	24.33	222	1.3637e-17	367.271	169.622	8.5207	7.40618	Cytoplasmic
ykgE	P77252	5	21.76	26.004	239	9.64475e-20	132.378	195.737	7.04852	7.61277	Cytoplasmic
ydjG	P77256	1	3.68	36.329	326	3.39901e-13	16.81	55.5242	4.07125	5.79504	Cytoplasmic
nemA	P77258	1	6.58	39.516	365	2.05394e-06	2.50945	21.5716	1.32737	4.43106	Cytoplasmic
fetA	P77279	2	11.11	25.382	225	8.79843e-16	99.9316	105.768	6.64287	6.72476	Cytoplasmic
ydjJ	P77280	3	9.22	37.701	347	1.96998e-07	104.052	235.798	6.70115	7.88141	Cytoplasmic
ydeN	P77318	3	7.14	62.802	560	3.10289e-13	250.632	226.775	7.96943	7.82512	Periplasmic
pgrR	P77333	3	11.37	33.482	299	1.0054e-06	14.0764	34.0329	3.8152	5.08886	Cytoplasmic
ybcL	P77368	1	7.1	19.476	183	3.34569e-07	52.7676	79.0453	5.72158	6.30461	Periplasmic
ynfE	P77374	2	2.6	89.78	808	2.49964e-11	29.9554	90.1088	4.90474	6.4936	Periplasmic
ydgJ	P77376	1	2.6	38.257	346	5.72268e-09	139.944	192.888	7.12871	7.59162	Cytoplasmic
rclR	P77379	3	14.44	31.474	284	4.00748e-16	105.64	65.2118	6.72301	6.02706	Cytoplasmic
ykgG	P77433	4	23.38	25.213	231	8.96753e-17	192.28	205.927	7.58706	7.68599	Cytoplasmic
alaC	P77434	3	4.61	46.216	412	1.13663e-15	350.363	331.213	8.45271	8.37162	Cytoplasmic
yqaB	P77475	2	15.96	20.78	188	6.73678e-18	323.691	507.847	8.33847	8.98825	Cytoplasmic
prpE	P77495	4	6.85	69.351	628	3.07512e-19	100.937	331.906	6.65731	8.37463	Cytoplasmic
sufC	P77499	2	7.26	27.582	248	2.42132e-16	143.13	159.665	7.16118	7.3189	Cytoplasmic
sufB	P77522	4	9.9	54.745	495	1.39909e-16	32.9006	42.2682	5.04004	5.4015	Extracellular
ykgF	P77536	7	15.16	53.052	475	8.81119e-18	562.505	761.036	9.13572	9.57182	Cytoplasmic
ydjL	P77539	2	5.59	38.732	358	1.21214e-05	22.4049	9.82185	4.48574	3.29599	Cytoplasmic
prpB	P77541	4	15.2	32.135	296	7.35111e-16	154.617	112.865	7.27256	6.81845	Cytoplasmic
ydhQ	P77552	1	2.63	42.876	418	0.00281862	49.8615	62.0384	5.63986	5.95509	Extracellular
ydeP	P77561	1	1.45	83.495	759	0.00123007	47.315	88.1953	5.56422	6.46263	Cytoplasmic
ydeQ	P77588	1	3.29	32.07	304	1.45235e-13	61.2712	40.256	5.93714	5.33113	Extracellular
ycjW	P77615	3	9.04	36.134	332	1.50222e-10	116.115	116.67	6.85941	6.86628	Cytoplasmic
sufD	P77689	1	2.13	46.823	423	1.81868e-10	68.1214	47.8793	6.09004	5.58133	Cytoplasmic
ecpD	P77694	1	2.38	59.997	547	3.05945e-12	32.2005	62.0112	5.00901	5.95446	Extracellular
fadM	P77712	1	6.06	15.088	132	0.00116804	66.7735	60.6738	6.0612	5.923	Cytoplasmic
ydjF	P77721	3	15.48	28.261	252	5.88447e-12	521.054	721.323	9.02529	9.4945	Cytoplasmic
ydcR	P77730	4	11.97	52.793	468	1.85858e-05	34.5194	119.916	5.10933	6.90587	Periplasmic
yajO	P77735	9	29.63	36.42	324	4.63808e-17	3462.7	6576.23	11.7577	12.683	Cytoplasmic
oppF	P77737	11	43.41	37.198	334	2.04084e-17	286.205	312.172	8.16091	8.2862	Cytoplasmic
yniA	P77739	4	18.53	32.459	286	6.63541e-16	81.4365	122.889	6.3476	6.94121	Cytoplasmic
ydiJ	P77748	5	5.21	113.248	1018	2.02666e-12	99.8105	39.7583	6.64112	5.31318	Cytoplasmic
spy	P77754	6	32.92	18.199	161	2.92634e-23	219.025	288.966	7.77495	8.17476	Periplasmic
yfcH	P77775	2	8.75	32.699	297	2.97148e-14	55.7959	82.4852	5.80209	6.36606	Cytoplasmic
menI	P77781	1	13.24	14.945	136	7.88087e-18	74.6616	303.57	6.2223	8.24588	Cytoplasmic
ydgA	P77804	8	18.33	54.689	502	2.21124e-19	83.0002	152.872	6.37504	7.25618	Periplasmic
fsaA	P78055	1	5.45	22.997	220	1.42335e-16	52.5909	32.1174	5.71674	5.00528	Cytoplasmic
ynjE	P78067	4	9.66	48.229	435	3.99588e-11	92.8247	304.258	6.53644	8.24915	Periplasmic
atoC	Q06065	3	7.16	52.176	461	2.10762e-14	44.0925	185.314	5.46246	7.53383	Cytoplasmic
ompC	Q1PI90	1	3.17	27.594	252	1.06621e-17	178.861	298.918	7.4827	8.22361	Outer Membrane
yibT	Q2M7R5	1	26.09	7.995	69	0.000671337	5.43523	17.3298	2.44234	4.11518	Cytoplasmic
yobH	Q2MB16	1	13.92	8.514	79	4.02625e-08	8.30935	24.5744	3.05473	4.61908	Inner Membrane
xdhA	Q46799	11	15.29	81.321	752	6.47284e-19	191.606	144.935	7.582	7.17926	Cytoplasmic
xdhB	Q46800	6	29.45	31.557	292	6.74083e-21	199.523	101.491	7.64041	6.66521	Cytoplasmic
uacR	Q46802	6	12.84	66.096	592	1.13123e-14	162.856	91.3341	7.34745	6.51308	Cytoplasmic
ygeW	Q46803	11	32.32	44.187	396	3.2485e-17	5445.05	1294.21	12.4107	10.3379	Cytoplasmic
yqeA	Q46807	5	15.48	33.071	310	6.18808e-18	281.989	680.801	8.13949	9.41109	Cytoplasmic
yqeB	Q46808	10	20.7	57.682	541	6.78172e-14	679.061	528.408	9.4074	9.04551	Cytoplasmic
ygfK	Q46811	29	29.94	115.582	1032	1.59094e-17	1661.08	1086.56	10.6979	10.0856	Cytoplasmic
ssnA	Q46812	8	20.81	48.842	442	5.57496e-16	603.351	425.898	9.23685	8.73436	Cytoplasmic
xdhD	Q46814	14	16.11	103.519	956	6.31087e-18	693.185	369.27	9.4371	8.52853	Cytoplasmic
bglA	Q46829	2	3.76	55.361	479	1.69293e-12	24.5512	23.3127	4.61772	4.54305	Cytoplasmic
yghG	Q46835	2	15.44	14.67	136	1.11907e-11	133.354	49.4154	7.05912	5.62689	Outer Membrane
yghU	Q46845	2	7.99	32.392	288	8.66597e-10	49.6471	49.3635	5.63364	5.62537	Cytoplasmic
gpr	Q46851	8	28.61	38.832	346	6.12082e-15	316.615	243.964	8.30659	7.93053	Extracellular
yqhC	Q46855	3	11.01	35.957	318	1.73294e-25	186.5	133.901	7.54304	7.06502	Cytoplasmic
yqhD	Q46856	1	2.84	42.097	387	6.31371e-05	16.892	39.1302	4.07827	5.29021	Cytoplasmic
dkgA	Q46857	3	12.36	31.11	275	1.06477e-14	74.7636	402.374	6.22426	8.65239	Cytoplasmic
ygiQ	Q46861	2	2.84	83.478	739	1.76571e-07	32.9989	67.1784	5.04435	6.06992	Periplasmic
ubiK	Q46868	3	27.08	11.276	96	1.46977e-15	1279.26	752.914	10.3211	9.55634	Cytoplasmic
ltnD	Q46888	3	12.91	30.751	302	1.6794e-15	33.21	27.0642	5.05355	4.75831	Cytoplasmic
tcdA	Q46927	5	19.4	28.562	268	2.22343e-12	874.309	826.823	9.772	9.69144	Cytoplasmic
yqeF	Q46939	3	7.38	41.019	393	6.90183e-20	66.5935	102.497	6.05731	6.67943	Cytoplasmic
yajL	Q46948	3	26.02	20.777	196	2.42727e-09	34.6038	14.8242	5.11286	3.88988	Cytoplasmic
yafJ	Q47147	4	19.22	28.636	255	5.01809e-12	137.643	245.869	7.10479	7.94175	Extracellular
quuD	Q47274	2	22.83	14.176	127	1.86417e-10	191.648	436.293	7.58231	8.76915	Cytoplasmic
copA	Q59385	1	1.44	87.873	834	0.00112252	10.8091	15.0205	3.43418	3.90886	Inner Membrane
yghX	Q7DFU6	1	9.4	12.628	117	4.54243e-13	19.6308	40.005	4.29505	5.32211	Periplasmic

## Sheet: ＜50nm|50-100nm
Gene name	Protein accession	Matched peptides	Coverage (%)	MW (kDa)	Sequence length	P-value	EcN-derived OMVs < 50 nm. Intensity value	50 < EcN-derived OMVs < 100 nm. Intensity value	EcN-derived OMVs < 50 nm. Log2 Intensity value	50 < EcN-derived OMVs < 100 nm. Log2 Intensity value	Subcellular
ribH	B1XF03	1	7.69	16.157	156	0.00306185	824.07	26.4242	9.68662	4.72379	Cytoplasmic

## Sheet: 50-100nm
Gene name	Protein accession	Matched peptides	Coverage (%)	MW (kDa)	Sequence length	P-value	50 < EcN-derived OMVs < 100 nm. Intensity value	50 < EcN-derived OMVs < 100 nm. Log2 Intensity value	Subcellular
fimH	A0A6G6FTV1	1	5.33	27.621	265	6.52609e-08	30.0667	4.9101	Extracellular
treF	B1X7X4	1	2.19	63.697	549	8.43053e-10	7.94042	2.98922	Cytoplasmic
kdsB	B1X8M2	2	7.26	27.614	248	9.06394e-10	100.426	6.64999	Cytoplasmic
ycdX	B1X9E8	1	3.67	26.891	245	6.10875e-08	32.4782	5.0214	Cytoplasmic
recF	B1X9S9	1	3.36	40.514	357	0.000687641	111.787	6.80461	Cytoplasmic
rsmG	B1X9W8	2	12.56	23.431	207	2.55864e-09	98.7348	6.62549	Cytoplasmic
caiA	B1XBG4	2	7.89	42.558	380	0.000390754	24.1319	4.59287	Cytoplasmic
mraY	B1XC64	1	2.22	39.875	360	0.00238799	13.6512	3.77095	Inner Membrane
ttcA	B1XCH3	1	3.54	35.561	311	9.62033e-10	57.5634	5.84708	Cytoplasmic
truD	B1XCS1	1	3.15	39.091	349	2.23621e-06	31.5127	4.97786	Cytoplasmic
anmK	B1XFV2	1	2.44	39.496	369	0.000162747	90.8842	6.50596	Inner Membrane
slyA	B1XFV4	1	7.64	16.353	144	7.88509e-19	36.3713	5.18473	Cytoplasmic
patA	B1XG77	1	1.96	49.661	459	0.00812509	31.2074	4.96382	Cytoplasmic
cmoB	B1XHD9	1	4.02	37.007	323	6.28858e-16	159.445	7.31691	Cytoplasmic
ilvH	P00894	1	4.91	17.977	163	4.65439e-06	19.4865	4.28441	Cytoplasmic
tonB	P02929	1	4.18	26.094	239	3.45044e-10	32.6746	5.0301	Periplasmic
umuC	P04152	1	3.08	47.68	422	0.00234244	35.434	5.14706	Cytoplasmic
argI	P04391	1	2.4	36.907	334	4.81786e-12	26.3263	4.71843	Cytoplasmic
recN	P05824	1	2.53	61.396	553	1.32764e-08	27.1053	4.7605	Cytoplasmic
ddlB	P07862	1	2.61	32.84	306	0.000108944	49.137	5.61874	Cytoplasmic
recB	P08394	2	2.12	133.959	1180	0.000215662	30.6829	4.93936	Cytoplasmic
hybF	P0A703	1	8.85	12.697	113	0.00288078	53.4069	5.73896	Cytoplasmic
yeiL	P0A9E9	1	6.39	25.294	219	6.19274e-18	23.6144	4.56159	Cytoplasmic
ybhF	P0A9U1	1	1.9	63.132	578	0.000404434	55.794	5.80204	Cytoplasmic
yaeQ	P0AA97	1	5.52	20.877	181	1.57249e-11	258.942	8.01649	Cytoplasmic
ybaV	P0AAR8	1	10.57	12.704	123	1.37347e-17	114.825	6.8433	Periplasmic
ybjN	P0AAY6	1	7.59	17.666	158	2.26512e-08	68.0761	6.08908	Cytoplasmic
pqiC	P0AB10	2	19.25	20.634	187	1.95762e-08	41.7415	5.38341	Outer Membrane
ychH	P0AB49	1	10.87	10.486	92	1.24884e-14	50.7054	5.66407	Inner Membrane
mgtA	P0ABB8	1	1.11	99.466	898	1.12608e-06	15.3689	3.94194	InnerMembrane
accB	P0ABD8	1	5.77	16.687	156	1.44378e-06	106.489	6.73456	Cytoplasmic
fliL	P0ABX8	1	8.44	17.221	154	0.00917852	4.11285	2.04014	Outer Membrane
fliG	P0ABZ1	1	3.63	36.776	331	5.55142e-05	14.4589	3.85388	Cytoplasmic
sdhD	P0AC44	1	8.7	12.868	115	9.87882e-10	223.974	7.80719	Inner Membrane
soxR	P0ACS2	2	15.58	17.15	154	0.000239014	37.6465	5.23444	Cytoplasmic
kbp	P0ADE6	1	5.37	16.063	149	4.2339e-05	56.426	5.81829	Periplasmic
yecD	P0ADI7	1	5.32	20.452	188	1.64503e-10	125.671	6.9735	Cytoplasmic
rplW	P0ADZ0	1	12	11.199	100	5.00286e-19	2736.67	11.4182	Cytoplasmic
ypdB	P0AE39	1	4.1	28.721	244	1.12566e-05	36.1051	5.17413	Cytoplasmic
nagA	P0AF18	1	3.14	40.949	382	0.00644793	269.751	8.07548	Cytoplasmic
lptF	P0AF98	1	3.55	40.358	366	0.00216574	72.8949	6.18775	Inner Membrane
oppB	P0AFH2	1	3.59	33.443	306	0.000459294	82.49	6.36615	Inner Membrane
purE	P0AG18	2	14.2	17.78	169	3.19092e-18	73.9912	6.20928	Cytoplasmic
secF	P0AG93	1	4.02	35.382	323	1.14091e-11	13.4836	3.75313	Inner Membrane
fecE	P15031	2	9.8	28.191	255	3.7991e-18	47.3459	5.56517	Inner Membrane
fliN	P15070	1	7.3	14.855	137	4.74895e-11	202.509	7.66184	Cytoplasmic
argD	P18335	1	2.22	43.767	406	0.00265252	38.9576	5.28383	Cytoplasmic
malI	P18811	1	2.63	36.625	342	1.54274e-16	112.677	6.81605	Inner Membrane
endA	P25736	1	5.53	26.709	235	3.18189e-07	33.1872	5.05255	Extracellular
dgoR	P31460	2	7.86	26.08	229	3.38027e-11	143.51	7.16501	Cytoplasmic
yiiQ	P32160	2	10.05	21.763	199	0.000285694	65.2606	6.02814	Periplasmic
yijO	P32677	1	4.24	32.149	283	3.61222e-10	53.0134	5.72828	Outer Membrane
yjbH	P32689	1	1.72	78.491	698	1.17537e-08	109.411	6.77361	Outer Membrane
nikD	P33593	1	3.54	26.82	254	1.05946e-06	121.952	6.93017	Cytoplasmic
sgrR	P33595	1	1.63	63.975	551	6.64778e-06	147.725	7.20677	Cytoplasmic
ydbA	P33666	1	1.41	87.13	852	0.00355984	48.752	5.60739	Extracellular
dtpB	P36837	1	2.86	53.575	489	6.60952e-12	13.7228	3.77851	Inner Membrane
glaR	P37338	2	8.64	24.991	220	1.10111e-14	121.448	6.9242	Cytoplasmic
lhgD	P37339	1	3.08	46.082	422	3.44341e-13	72.4626	6.17917	Cytoplasmic
ychO	P39165	1	3.02	52.1	464	1.2682e-11	31.3491	4.97035	Outer Membrane
yjdJ	P39274	1	10	90	10.468	1.18858e-14	102.86	6.68454	Cytoplasmic
pqiB	P43671	1	2.38	60.52	546	7.61656e-05	13.2666	3.72973	Outer Membrane
ycaL	P43674	1	5.51	26.74	254	0.000145487	5.74574	2.52249	Extracellular
yhdY	P45768	1	3.27	41.484	367	1.35317e-08	15.3191	3.93726	Inner Membrane
yhdZ	P45769	1	4.37	28.574	252	5.75045e-08	195.948	7.61433	Cytoplasmic
msbA	P60752	2	3.44	64.461	582	3.46365e-12	147.717	7.2067	Inner Membrane
ypfJ	P64429	2	10.1	31.46	287	3.07265e-09	26.1096	4.70651	Extracellular
tatB	P69425	2	11.7	18.421	171	0.00765328	65.4242	6.03175	Periplasmic
rclB	P75687	1	16.67	8.472	78	2.61635e-15	109.353	6.77285	Extracellular
allE	P75713	1	3.83	28.73	261	0.00267008	81.2126	6.34363	Extracellular
hcr	P75824	1	3.73	35.74	322	5.80881e-11	72.4456	6.17883	Cytoplasmic
ydeM	P76134	2	4.94	44.518	385	3.6489e-08	968.636	9.91981	Extracellular
yobB	P76280	1	4.13	24.395	218	4.64144e-16	98.3684	6.62012	Cytoplasmic
flhA	P76298	1	1.3	74.843	692	5.99386e-09	11.467	3.51941	Inner Membrane
yphF	P77269	2	6.73	35.058	327	2.16663e-10	63.4267	5.98702	Periplasmic
sutR	P77626	1	4.49	19.731	178	0.000463834	227.483	7.82961	Cytoplasmic
tnpX	Q00042	1	1.58	80.33	698	0.00587541	45.629	5.51188	Cytoplasmic
gudX	Q46915	1	2.69	48.85	446	1.12912e-07	90.7489	6.50381	Cytoplasmic
tapT	Q47319	2	9.48	25.995	232	1.04918e-11	35.3491	5.1436	Cytoplasmic

## Sheet: 100-300nm
Gene name	Protein accession	Matched peptides	Coverage (%)	MW (kDa)	Sequence length	P-value	100 < EcN-derived OMVs < 300 nm. Intensity value	100 < EcN-derived OMVs < 300 nm. Log2 Intensity value	Subcellular
rpsS	B1X6G7	1	16.3	10.43	92	2.63064e-14	188.376	7.55747	Periplasmic
yceH	B1X9I0	1	4.65	24.177	215	1.38879e-06	40.6358	5.34468	Cytoplasmic
hdfR	B1X9Y2	1	3.23	31.746	279	2.33919e-13	202.498	7.66177	Cytoplasmic
recO	B1XB39	1	4.96	27.391	242	3.74423e-13	3.40507	1.76768	Cytoplasmic
rnfH	B1XBT8	1	14.58	10.789	96	0.00935187	546.64	9.09445	Cytoplasmic
miaA	B1XDS2	1	3.48	35.065	316	1.38891e-16	20.2637	4.34082	Cytoplasmic
cof	B1XFN4	1	4.41	30.371	272	0.000745693	16.6397	4.05656	Cytoplasmic
msrP	C4ZQP1	1	5.39	37.413	334	1.62091e-10	42.6091	5.41309	Periplasmic
dctA	C4ZW75	1	2.1	45.418	428	7.80982e-11	563.65	9.13866	Inner Membrane
kdsD	D0VEY0	2	7.32	35.196	328	2.59538e-09	54.0959	5.75745	Cytoplasmic
trpC	P00909	1	2.21	49.492	453	6.18537e-07	96.4654	6.59194	Cytoplasmic
manA	P00946	1	2.81	42.85	391	1.72147e-10	37.8036	5.24045	Periplasmic
clpP	P0A6G7	1	8.7	23.187	207	2.89095e-05	48.9345	5.61278	Cytoplasmic
nirD	P0A9I8	1	8.33	12.284	108	1.31666e-15	25.7664	4.68742	Cytoplasmic
yccF	P0AB12	2	21.62	16.275	148	1.16107e-05	15.2643	3.93209	Inner Membrane
pntB	P0AB67	1	2.81	48.723	462	2.31949e-09	16.4793	4.04258	Inner Membrane
folB	P0AC16	1	9.84	13.62	122	5.29342e-11	6.76658	2.75843	Cytoplasmic
lpxL	P0ACV0	1	2.94	35.407	306	2.51334e-12	28.0745	4.81119	Inner Membrane
ampE	P0AE14	1	3.87	32.122	284	5.67988e-09	27.0438	4.75723	Inner Membrane
cpxR	P0AE88	1	4.31	26.312	232	4.19503e-11	71.9494	6.16891	Cytoplasmic
dpiA	P0AEF4	1	8.85	25.453	226	6.34918e-06	5.64463	2.49688	Cytoplasmic
rssB	P0AEV1	1	2.67	37.302	337	0.00549751	40.5138	5.34034	Inner Membrane
fruK	P0AEW9	1	3.21	33.756	312	1.92531e-09	121.867	6.92916	Cytoplasmic
rfaH	P0AFW0	1	6.17	18.34	162	8.12199e-06	22.3627	4.48302	Cytoplasmic
entE	P10378	1	1.87	59.112	536	6.84687e-08	50.8899	5.66931	Cytoplasmic
cstA	P15078	1	1.71	75.105	701	5.632e-10	43.8964	5.45603	Inner Membrane
nfsA	P17117	1	5	26.801	240	4.86109e-15	45.2273	5.49912	Cytoplasmic
waaP	P25741	1	3.02	30.872	265	1.70087e-07	668.593	9.38498	Cytoplasmic
yicH	P31433	1	1.76	62.272	569	7.80192e-11	17.6701	4.14324	Outer Membrane
mobA	P32173	1	5.15	21.643	194	1.55705e-12	119.98	6.90665	Cytoplasmic
bcsB	P37652	1	1.41	86.024	779	0.00334346	34.5341	5.10995	Periplasmic
kduD	P37769	1	8.7	27.07	253	1.14584e-11	52.4348	5.71245	Inner Membrane
tcyN	P37774	1	5.6	27.677	250	0.00339596	4.43733	2.14969	Cytoplasmic
ytfB	P39310	1	4.25	23.505	212	2.13702e-16	24.254	4.60015	Periplasmic
azoR	P41407	1	4.48	21.658	201	2.70912e-11	311.009	8.28081	Cytoplasmic
ygjJ	P42591	1	4.21	40.099	356	1.16968e-15	36.682	5.197	Outer Membrane
mdoH	P62517	1	1.42	96.937	847	1.28888e-05	9.95952	3.31608	Inner Membrane
yfcD	P65556	1	5.56	20.376	180	7.77645e-18	46.988	5.55422	Cytoplasmic
ygdQ	P67127	1	4.64	26.157	237	8.94976e-05	16.6373	4.05635	Inner Membrane
ptsG	P69786	2	6.5	50.677	477	7.34211e-11	17.1663	4.10151	Inner Membrane
comR	P75952	1	4.76	23.362	210	1.7694e-09	64.0985	6.00222	Cytoplasmic
dhaK	P76015	1	3.09	38.215	356	2.34518e-07	34.6077	5.11302	Cytoplasmic
ydiV	P76204	1	4.22	27.046	237	7.42546e-16	37.4729	5.22778	Cytoplasmic
yebT	P76272	1	1.82	94.97	877	0.000875908	1.86149	0.896456	Outer Membrane
yubD	Q9S4X2	1	7.49	25.446	227	0.00115343	490.109	8.93696	Periplasmic
