# Supplementary material for: Separation and Characterization of Heterogeneity Among Various Sizes of Outer Membrane Vesicles Derived from the Probiotic Escherichia coli Nissle 1917
Source: Membranes (Basel). 2025 May 5;15(5):141. doi: 10.3390/membranes15050141 (PMC12113494; doi:10.3390/membranes15050141)
Supplement: Supplementary file 1 [file membranes-15-00141-s001.zip › Supplementary file 3.xlsx.xlsx]

## Sheet: Common
Supplementary file 3
Table S3. Comparison of the membrane proteins contained in the EcN-derived OMVs of three specific sizes (<50 nm, 50–100 nm, and 100–300 nm).
Gene name	Protein accession	Matched peptides	Coverage (%)	MW (kDa)	Sequence length	P-value	EcN-derived OMVs < 50 nm. Intensity value	50 < EcN-derived OMVs < 100 nm. Intensity value	100 < EcN-derived OMVs < 300 nm. Intensity value	EcN-derived OMVs < 50 nm..Log2 Intensity value	50 < EcN-derived OMVs < 100 nm.Log2 Intensity value	100 < EcN-derived OMVs < 300 nm.Log2 Intensity value	Subcellular
hldD	B1X953	13	41.61	34.893	310	5.15587e-24	464.81	225.298	218.894	8.8605	7.81569	7.77409	Outer membrane
lamB	B1XC35	6	21.75	49.912	446	5.49397e-19	38403.8	3328.42	1841.93	15.229	11.7006	10.847	Outer membrane
bamA	B1XD46	26	38.15	90.553	810	4.65612e-20	2485.12	1719.38	1330.05	11.2791	10.7477	10.3773	Outer membrane
mltC	B1XFC3	4	15.6	40.113	359	2.24318e-15	1058.87	820.296	354.645	10.0483	9.68	8.47023	Outer membrane
tolC	P02930	12	31.85	53.741	493	1.7268e-16	2074.61	2540.94	2001.81	11.0186	11.3111	10.9671	Outer membrane
ompF	P02931	8	22.93	39.333	362	9.69723e-16	31325.3	6675.43	5460.48	14.935	12.7046	12.4148	Outer membrane
fepA	P05825	12	19.84	82.107	746	1.21446e-18	13813.6	4581.12	2675.6	13.7538	12.1615	11.3856	Outer membrane
btuB	P06129	18	35.67	68.407	614	8.00785e-15	24542.7	4773.12	2303.62	14.583	12.2207	11.1697	Outer membrane
fhuA	P06971	15	20.75	82.182	747	9.58384e-19	8443.53	4815.96	2719.15	13.0436	12.2336	11.4089	Outer membrane
ompC	P06996	7	19.07	40.368	367	5.9178e-15	34837.1	3675.23	2164.38	15.0883	11.8436	11.0797	Outer membrane
glpT	P08194	7	16.37	50.31	452	2.54483e-15	5673.65	378.692	534.719	12.4701	8.56488	9.06264	Inner membrane
ompT	P09169	7	23.97	35.562	317	3.53277e-20	3648.45	1062.6	1336.51	11.8331	10.0534	10.3843	Outer membrane
mipA	P0A908	7	47.58	27.831	248	7.82307e-15	1.01847e+06	18111.5	14176	19.958	14.1446	13.7912	Outer membrane
ompA	P0A910	18	60.98	37.201	346	2.08215e-19	1380139	22692.4	19199.5	20.3964	14.4699	14.2288	Outer membrane
pal	P0A912	5	52.6	18.824	173	6.47549e-17	59844.8	20354.3	12002.9	15.8689	14.313	13.5511	Outer membrane
ompW	P0A915	5	24.53	22.928	212	4.03648e-16	21181.3	34561.4	21818.9	14.3705	15.0769	14.4133	Outer membrane
ompX	P0A917	7	49.12	18.603	171	1.07292e-15	228998	38386.2	15486.8	17.805	15.2283	13.9188	Outer membrane
pldA	P0A921	6	24.22	33.163	289	9.90173e-18	18813.6	2813.44	1694.08	14.1995	11.4581	10.7263	Outer membrane
tsx	P0A927	6	31.63	33.589	294	3.61918e-20	2021078	48369.8	33604.9	20.9467	15.5618	15.0364	Outer membrane
fbaB	P0A991	14	39.71	38.109	350	7.58359e-19	1675.47	5234.07	2709.23	10.7103	12.3537	11.4037	Outer membrane
tamA	P0ADE4	8	17.68	64.796	577	4.55587e-15	69906.5	455.369	186.222	16.0931	8.83089	7.54088	Outer membrane
fecA	P13036	24	38.63	85.322	774	1.47905e-17	14445.5	8159.13	8808.51	13.8183	12.9942	13.1047	Outer membrane
cirA	P17315	16	24.13	73.896	663	5.30505e-17	1968.46	975.931	659.458	10.9428	9.93064	9.36514	Outer membrane
nmpC	P21420	8	28.22	40.302	365	4.28588e-16	7622.28	3650.04	3043.62	12.896	11.8337	11.5716	Outer membrane
rne	P21513	22	25.92	118.197	1061	1.95517e-20	1340.5	554.131	847.579	10.3886	9.11408	9.7272	Inner membrane
prc	P23865	14	20.53	76.663	682	1.73962e-22	510.695	313.729	289.434	8.99632	8.29337	8.17709	Outer membrane
lptD	P31554	17	26.4	89.671	784	1.1423e-15	779.495	518.6	215.477	9.6064	9.01848	7.75139	Outer membrane
feoB	P33650	1	1.16	84.474	773	1.03981e-05	30208.4	1593.54	883.162	14.8827	10.638	9.78653	Inner membrane
bsmA	P39297	2	15.6	12.038	109	1.09025e-15	743.462	260.107	87.8154	9.53811	8.02296	6.4564	Inner membrane
lpoA	P45464	16	29.5	72.825	678	7.87964e-18	22256.3	6737.04	1920.08	14.4419	12.7179	10.907	Outer membrane
dolP	P64596	10	64.4	20.028	191	5.25298e-17	32926.3	21177.6	8034.09	15.007	14.3703	12.9719	Outer membrane
nanC	P69856	2	7.98	27.888	238	2.23546e-13	2612.64	1039.85	373.743	11.3513	10.0222	8.5459	Outer membrane
fiu	P75780	11	19.08	81.96	760	2.24584e-19	6730.94	647.117	362.057	12.7166	9.33788	8.50007	Outer membrane
ybjP	P75818	2	16.37	18.991	171	1.77361e-09	1145.3	2337.22	2470.98	10.1615	11.1906	11.2709	Outer membrane
ydiY	P76206	7	28.17	27.607	252	9.15187e-15	1873.41	416.654	571.71	10.8714	8.70271	9.15914	Outer membrane
yfaZ	P76471	2	7.78	18.61	180	4.57962e-16	617.061	1677.82	5072.49	9.26927	10.7124	12.3085	Outer membrane
bamB	P77774	6	20.41	41.887	392	4.06157e-16	37338.6	6638.71	3462.46	15.1884	12.6967	11.7576	Outer membrane
ygeR	Q46798	11	49.8	26.565	251	4.23313e-21	6481.19	3099.27	910.853	12.662	11.5977	9.83107	Outer membrane
yaiO	Q47534	6	24.9	29.04	257	7.67612e-16	2537.15	213.177	82.0326	11.309	7.73591	6.35813	Outer membrane
uidC	Q47706	4	9.98	46.648	421	1.09002e-12	556.509	107.317	129.055	9.12026	6.74573	7.01184	Outer membrane

## Sheet: 50-100nm|100-300nm
Gene name	Protein accession	Matched peptides	Coverage (%)	MW (kDa)	Sequence length	P-value	50 < EcN-derived OMVs < 100 nm. Intensity value	100 < EcN-derived OMVs < 300 nm. Intensity value	50 < EcN-derived OMVs < 100 nm.Log2 Intensity value	100 < EcN-derived OMVs < 300 nm.Log2 Intensity value	Subcellular
lacI	A0A4D6FVL5	4	11.39	38.59	360	1.85748e-12	431.863	125.557	8.75443	6.9722	Outer membrane
ybhG	B1X7C5	1	2.71	36.416	332	0.000113879	158.946	155.192	7.31239	7.27791	Outer membrane
nuoA	B1X900	2	14.29	16.457	147	3.86265e-13	122.677	101.735	6.93872	6.66867	Inner membrane
yidC	B1X9T4	6	16.06	61.526	548	1.29178e-09	57.7493	110.13	5.85173	6.78307	Inner membrane
atpE	B1X9W5	1	11.39	8.256	79	6.58181e-16	38.4225	215.683	5.26388	7.75277	Inner membrane
gppA	B1X9Z3	9	21.66	54.871	494	4.73681e-21	174.115	172.551	7.4439	7.43088	Inner membrane
plsX	B1XA00	2	7.87	38.214	356	6.29783e-16	43.1057	75.282	5.42981	6.23423	Inner membrane
hflD	B1XA42	7	32.86	22.948	213	1.21816e-14	532.84	713.97	9.05756	9.47972	Inner membrane
zipA	B1XA83	1	4.57	36.475	328	7.62889e-12	5.83949	16.8107	2.54584	4.07131	Inner membrane
wecG	B1XAG6	3	12.6	27.928	246	3.96218e-15	93.9494	49.2591	6.55381	5.62232	Inner membrane
xseA	B1XAY4	2	4.39	51.832	456	7.41535e-16	117.817	374.323	6.88041	8.54814	Inner membrane
iscR	B1XB06	1	6.17	17.337	162	1.65389e-16	110.582	141.18	6.78898	7.1414	Outer membrane
rihC	B1XBF5	1	3.29	32.561	304	8.0883e-09	138.908	244.733	7.11798	7.93507	Inner membrane
plsB	B1XC40	3	4.83	91.381	807	9.9215e-15	102.361	70.3981	6.67753	6.13746	Inner membrane
murG	B1XC67	4	15.21	37.815	355	2.9679e-15	273.433	70.9248	8.09504	6.14822	Inner membrane
zapD	B1XC78	4	18.22	28.292	247	7.17718e-17	173.478	464.829	7.43861	8.86055	Inner membrane
ftsB	B1XCS4	1	13.59	11.622	103	0.0040279	10.9374	6.58117	3.4512	2.71834	Outer membrane
yafD	B1XD73	2	8.27	29.992	266	3.38437e-10	663.345	363.292	9.37362	8.50498	Inner membrane
aas	B1XDP2	1	2.23	80.7	719	3.2515e-13	6.44522	15.8681	2.68823	3.98806	Inner membrane
frdC	B1XDQ7	2	13.74	15.015	131	1.07978e-13	57.9299	413.006	5.85624	8.69002	Inner membrane
hfq	B1XDS3	5	45.1	11.166	102	3.79404e-16	764.418	1390.86	9.57822	10.4418	Outer membrane
maeA	B1XE70	14	30.62	63.197	565	8.15868e-18	2183.69	2080.11	11.0925	11.0224	Inner membrane
mdtK	B1XFX3	2	5.03	49.447	457	2.71421e-18	91.6994	153.59	6.51884	7.26294	Inner membrane
uppP	B1XG62	1	3.66	29.759	273	4.95418e-16	148.652	224.19	7.2158	7.80858	Inner membrane
tdcC	B1XGT1	3	6.55	48.879	443	7.28868e-12	190.057	331.821	7.57029	8.37426	Inner membrane
htpX	B1XH97	2	7.17	31.923	293	8.98242e-09	66.2954	53.6679	6.05084	5.74599	Inner membrane
mtgA	B1XHI3	1	4.55	27.342	242	4.00657e-11	871.296	459.218	9.76702	8.84303	Inner membrane
mdoB	C4ZT42	4	6.55	85.494	763	1.20203e-10	60.8737	61.4062	5.92775	5.94031	Outer membrane
nuoN	C4ZUB9	1	2.27	52.044	485	4.97093e-20	63.7967	206.825	5.99541	7.69227	Inner membrane
ravA	C4ZZ24	5	10.84	56.389	498	7.46192e-15	156.118	241.311	7.28649	7.91475	Inner membrane
lpxM	D0VEY3	3	9.6	37.41	323	9.56623e-09	617.357	55.4972	9.26996	5.79434	Inner membrane
plsC	D0VEY7	1	4.49	27.453	245	0.00232006	35.618	38.5582	5.15453	5.26897	Inner membrane
metL	P00562	12	16.05	88.888	810	2.7898e-19	405.647	299.186	8.66408	8.2249	Outer membrane
lepB	P00803	5	15.12	35.96	324	2.94879e-16	1022.39	316.962	9.99773	8.30817	Inner membrane
mrcA	P02918	3	2.59	93.636	850	1.05082e-13	22.8796	56.5306	4.51599	5.82096	Outer membrane
mrcB	P02919	15	18.6	94.293	844	8.85463e-17	214.155	278.749	7.74251	8.12282	Inner membrane
phoE	P02932	2	5.41	38.922	351	4.08562e-06	149.772	103.985	7.22662	6.70023	Outer membrane
srlD	P05707	1	3.86	27.858	259	2.21885e-11	183.935	91.3028	7.52306	6.51259	Outer membrane
pldB	P07000	4	15	38.978	340	3.01381e-18	49.3153	261.722	5.62396	8.03189	Inner membrane
pntA	P07001	4	8.04	54.623	510	3.90403e-16	97.6305	108.427	6.60926	6.76059	Inner membrane
putP	P07117	3	6.77	54.344	502	1.32039e-14	81.1084	166.334	6.34178	7.37794	Inner membrane
cvpA	P08550	1	6.17	17.907	162	1.60888e-17	51.092	305.684	5.67503	8.2559	Inner membrane
hemX	P09127	2	7.89	42.963	393	1.23121e-15	60.5325	86.5502	5.91964	6.43547	Outer membrane
traD	P09130	1	1.67	81.489	717	1.33788e-05	51.3917	63.1298	5.68346	5.98025	Inner membrane
dsbB	P0A6M2	2	10.23	20.142	176	2.94122e-11	201.058	144.957	7.65147	7.17948	Inner membrane
glsA2	P0A6W0	3	9.09	33.516	308	2.2796e-18	54.4182	42.1086	5.76602	5.39604	Inner membrane
proC	P0A9L8	6	26.02	28.145	269	8.76619e-19	728.827	389.233	9.50943	8.60449	Inner membrane
pta	P0A9M8	16	28.15	77.172	714	1.33733e-19	16952.7	11468.1	14.0492	13.4853	Outer membrane
yagU	P0AAA1	6	30.88	22.967	204	3.81048e-13	801.792	1682.73	9.64708	10.7166	Inner membrane
mtr	P0AAD2	1	2.42	44.333	414	4.3801e-15	107.754	183.852	6.75159	7.5224	Inner membrane
sdaC	P0AAD6	4	9.32	46.906	429	2.33778e-15	297.234	460.934	8.21546	8.84842	Inner membrane
cycA	P0AAE0	1	2.98	51.66	470	0.000515484	17.9025	27.6807	4.16209	4.79081	Inner membrane
ftsH	P0AAI3	10	19.25	70.708	644	4.66366e-15	274.862	345.351	8.10257	8.43192	Inner membrane
elyC	P0AB01	2	8.11	28.666	259	4.44885e-11	40.3232	32.6881	5.33354	5.03069	Inner membrane
hflK	P0ABC7	5	15.27	45.545	419	2.63805e-13	159.981	109.118	7.32176	6.76974	Outer membrane
cyoB	P0ABI8	3	5.73	74.368	663	4.46304e-21	39.2273	91.5363	5.29378	6.51627	Inner membrane
cyoA	P0ABJ1	4	21.9	34.911	315	2.83696e-14	39.1215	46.8823	5.28989	5.55097	Inner membrane
cydA	P0ABJ9	5	9.77	58.205	522	1.01554e-16	171.664	534.03	7.42344	9.06078	Inner membrane
cydB	P0ABK2	3	7.92	42.453	379	9.32576e-17	62.8571	164.075	5.974	7.35821	Inner membrane
dcuA	P0ABN5	3	6.93	45.751	433	3.2649e-16	232.924	344.873	7.86372	8.42992	Inner membrane
tolQ	P0ABU9	2	11.3	25.598	230	2.06673e-16	68.4914	129.463	6.09785	7.01639	Inner membrane
tolR	P0ABV6	1	9.15	15.383	142	8.1207e-11	113.824	264.348	6.83066	8.04629	Inner membrane
fliP	P0AC05	2	10.2	26.928	245	9.59675e-21	50.1486	27.8651	5.64814	4.80039	Inner membrane
ftsX	P0AC30	1	2.84	38.544	352	8.34266e-13	38.6767	34.394	5.27339	5.10408	Inner membrane
waaA	P0AC75	1	2.12	47.291	425	1.55744e-16	53.1427	160.419	5.7318	7.32571	Inner membrane
gntU	P0AC96	1	3.14	46.416	446	2.89286e-10	13.6881	23.1237	3.77485	4.5313	Inner membrane
tdcA	P0ACQ7	3	10.58	34.539	312	1.64136e-14	66.5467	14.1802	6.05629	3.82581	Outer membrane
ftsI	P0AD68	2	4.25	63.877	588	0.000661435	17.8011	97.8489	4.15389	6.61248	Outer membrane
brnQ	P0AD99	1	3.19	46.209	439	1.36885e-12	13.152	23.9618	3.71721	4.58267	Inner membrane
ygiM	P0ADT8	3	18.45	23.076	206	4.81303e-09	14.5674	38.3486	3.86467	5.2611	Outer membrane
ygiW	P0ADU5	2	13.85	14.011	130	1.25794e-14	326.374	313.485	8.35038	8.29225	Outer membrane
zapG	P0ADW3	3	29.55	14.961	132	1.13446e-13	107.468	147.594	6.74776	7.20549	Outer membrane
yajC	P0ADZ7	3	27.27	11.887	110	8.20446e-11	102.395	66.2322	6.678	6.04946	Inner membrane
acrA	P0AE06	8	20.4	42.197	397	6.37645e-16	100.719	140.016	6.65419	7.12945	Outer membrane
csgG	P0AEA2	3	12.27	30.557	277	1.01969e-12	59.19	144.544	5.88728	7.17537	Outer membrane
fdoI	P0AEL0	1	5.69	24.606	211	1.35044e-11	69.5799	54.2101	6.1206	5.76049	Inner membrane
glnP	P0AEQ6	1	5.02	24.364	219	1.0395e-19	41.2076	106.165	5.36484	6.73017	Inner membrane
hdhA	P0AET8	7	28.63	26.779	255	7.90334e-16	180.873	193.171	7.49883	7.59374	Inner membrane
glnL	P0AFB5	5	16.33	38.556	349	6.21107e-16	55.0839	78.5105	5.78356	6.29481	Inner membrane
nupC	P0AFF2	1	3	43.476	400	0.000900135	63.0876	47.6362	5.97928	5.57398	Inner membrane
nupG	P0AFF4	1	2.39	46.389	418	1.07453e-11	276.377	162.944	8.11049	7.34823	Inner membrane
pitA	P0AFJ7	2	4.41	53.389	499	2.00777e-14	152.921	164.259	7.25664	7.35983	Inner membrane
pspB	P0AFM9	1	13.51	8.763	74	1.64944e-09	26.5261	62.997	4.72934	5.97721	Inner membrane
ybbO	P0AFP4	3	15.99	29.41	269	3.63884e-20	287.586	70.7833	8.16785	6.14534	Inner membrane
mepS	P0AFV4	2	9.04	21.04	188	2.63829e-13	95.4082	237.043	6.57604	7.88901	Outer membrane
rseB	P0AFX9	1	4.4	35.75	318	2.85475e-13	218.61	37.9675	7.77221	5.24669	Outer membrane
wzzE	P0AG00	2	6.32	39.489	348	4.18571e-07	28.6768	16.5443	4.84181	4.04826	Inner membrane
secD	P0AG90	10	18.54	66.632	615	5.97482e-23	162.945	250.568	7.34824	7.96906	Inner membrane
secG	P0AG99	3	27.27	11.365	110	3.08993e-11	188.261	335.576	7.55659	8.3905	Inner membrane
secY	P0AGA2	1	3.61	48.512	443	6.33685e-16	192.021	286.641	7.58512	8.1631	Inner membrane
chrR	P0AGE6	3	14.89	20.376	188	5.6806e-18	41.7868	77.6167	5.38497	6.27829	Inner membrane
tldD	P0AGG8	6	14.35	51.364	481	8.14053e-17	108.813	158.212	6.76571	7.30571	Outer membrane
ratA	P0AGL5	1	10.76	17.727	158	1.3456e-07	70.977	36.855	6.14928	5.20379	Inner membrane
eptC	P0CB39	3	4.85	66.61	577	2.86379e-15	174.37	149.468	7.44601	7.22369	Inner membrane
yghJ	P0CK95	4	2.96	167.246	1520	3.14027e-18	90.8858	55.3585	6.50598	5.79073	Outer membrane
fadL	P10384	4	10.76	48.542	446	3.90098e-15	11748.5	5849.39	13.5202	12.5141	Outer membrane
damX	P11557	4	10.98	46.162	428	3.04806e-12	308.612	888.058	8.26965	9.79451	Outer membrane
sbcC	P13458	2	2.48	118.721	1048	4.10272e-10	13.3245	18.3846	3.736	4.20042	Outer membrane
fecB	P15028	1	4.33	33.146	300	1.60742e-11	66.971	90.0895	6.06547	6.49329	Inner membrane
gcd	P15877	5	7.54	86.747	796	9.32776e-17	31.5621	84.4614	4.98012	6.40022	Inner membrane
fhuE	P16869	2	4.25	81.233	729	2.17944e-12	48.9352	28.6819	5.6128	4.84207	Outer membrane
tnaB	P23173	2	5.54	45.211	415	1.16048e-07	83.1108	51.797	6.37696	5.6948	Inner membrane
tdk	P23331	2	17.07	23.457	205	3.51523e-11	22.9764	71.0391	4.52208	6.15054	Outer membrane
pheP	P24207	1	4.15	50.677	458	4.77339e-08	9.32963	8.33433	3.22182	3.05907	Inner membrane
galS	P25748	4	13.87	37.357	346	1.8034e-11	46.1129	134.295	5.5271	7.06926	Inner membrane
fliF	P25798	2	4.71	60.589	552	5.55829e-15	22.6343	35.5089	4.50044	5.15011	Outer membrane
amiB	P26365	2	5.17	47.985	445	1.40747e-13	7.74911	7.97641	2.95403	2.99574	Outer membrane
emrA	P27303	2	7.69	42.736	390	9.46051e-11	14.0868	28.6182	3.81627	4.83886	Inner membrane
mliC	P28224	3	30.28	12.568	109	5.44701e-15	70.4859	87.765	6.13926	6.45557	Outer membrane
qorA	P28304	5	17.13	35.172	327	1.82564e-20	446.659	316.793	8.80303	8.3074	Outer membrane
holA	P28630	5	14.87	38.704	343	2.53e-13	201.761	450.068	7.6565	8.814	Inner membrane
eptA	P30845	4	7.13	61.667	547	4.5562e-16	120.046	105.99	6.90744	6.72778	Inner membrane
modF	P31060	6	12.65	54.536	490	2.67524e-19	214.856	247.065	7.74722	7.94875	Outer membrane
yedE	P31064	1	3.74	44.429	401	0.000124275	26.1566	54.3013	4.7091	5.76291	Inner membrane
kch	P31069	1	4.8	46.063	417	5.90739e-12	9.02312	28.5906	3.17363	4.83747	Inner membrane
acrB	P31224	5	5.62	113.574	1049	1.4054e-12	47.1884	97.834	5.56036	6.61226	Inner membrane
thiQ	P31548	1	4.31	24.999	232	2.08517e-13	353.844	314.949	8.46697	8.29898	Inner membrane
nfrA	P31600	2	2.53	111.308	990	3.41024e-07	1017.05	970.248	9.99018	9.92221	Outer membrane
yddB	P31827	4	7.59	89.283	790	1.3244e-17	23.6399	18.8811	4.56315	4.23887	Outer membrane
nuoL	P33607	1	2.45	66.438	613	5.17219e-08	8.21484	33.9289	3.03823	5.08444	Inner membrane
treB	P36672	3	6.13	51.081	473	1.28898e-14	153.015	181.973	7.25753	7.50758	Inner membrane
hrpB	P37024	7	10.14	89.148	809	8.08416e-12	78.6222	110.831	6.29686	6.79222	Inner membrane
ptsP	P37177	9	14.44	83.716	748	1.63068e-19	123.458	132.362	6.94788	7.04835	Inner membrane
zntA	P37617	1	1.37	76.84	732	6.45067e-08	36.3957	119.66	5.1857	6.9028	Inner membrane
bcsC	P37650	14	14.26	127.724	1157	2.33799e-20	227.272	238.475	7.82828	7.89769	Outer membrane
bcsE	P37657	3	5.35	59.428	523	4.42071e-12	195.009	258.687	7.6074	8.01506	Inner membrane
bcsG	P37659	1	2.68	62.032	559	0.00126625	32.8569	8.39719	5.03812	3.06991	Inner membrane
envC	P37690	3	9.31	46.595	419	2.88652e-18	25.005	38.072	4.64414	5.25066	Outer membrane
rfc	P37748	1	2.32	44.744	388	0.000115799	512.325	546.228	9.00092	9.09336	Inner membrane
tamB	P39321	2	1.59	136.78	1259	4.74047e-12	35.371	86.7849	5.14449	6.43937	Outer membrane
btsT	P39396	3	4.89	77.324	716	6.54806e-18	56.8823	181.75	5.82991	7.50581	Inner membrane
hofM	P45753	1	3.47	29	259	2.48172e-12	52.1102	56.4234	5.70349	5.81822	Inner membrane
ftsK	P46889	6	4.59	146.663	1329	2.55108e-16	352.932	484.921	8.46325	8.92161	Inner membrane
gadC	P63235	1	3.33	55.077	511	5.33598e-12	17.0253	12.1201	4.08961	3.59933	Inner membrane
yqeG	P63340	1	2.2	45.099	409	1.35379e-05	45.6296	64.8165	5.5119	6.01829	Inner membrane
mlaF	P63386	6	29.37	29.097	269	1.96959e-17	210.328	165.922	7.7165	7.37436	Inner membrane
bepA	P66948	6	17.66	53.908	487	2.79369e-13	169.837	137.531	7.40801	7.10362	Outer membrane
manZ	P69805	1	2.83	30.955	283	4.1808e-08	86.5215	198.541	6.43499	7.6333	Inner membrane
ubiF	P75728	3	8.18	42.953	391	9.04824e-13	625.757	362.476	9.28946	8.50174	Inner membrane
chiP	P75733	3	6.62	52.78	468	1.17416e-12	250.349	327.552	7.9678	8.35558	Outer membrane
flgA	P75933	1	6.39	23.519	219	4.98328e-17	289.282	51.4235	8.17633	5.68436	Outer membrane
ymfE	P75968	1	2.99	27.579	234	4.50631e-05	4683.14	2796.46	12.1933	11.4494	Inner membrane
pliG	P76002	2	22.56	14.906	133	2.8488e-15	343.325	496.361	8.42343	8.95525	Outer membrane
pqqU	P76115	13	27.29	77.261	700	3.57175e-17	1741.15	2115.79	10.7658	11.047	Outer membrane
yncE	P76116	4	15.58	38.613	353	4.49215e-13	290.94	322.602	8.18458	8.33361	Outer membrane
ynjA	P76222	1	5.49	20.533	182	5.47383e-09	116.675	88.6789	6.86635	6.47052	Inner membrane
wzzB	P76372	3	9.82	36.455	326	7.02466e-21	82.234	62.6843	6.36166	5.97003	Inner membrane
lpxT	P76445	1	4.22	26.759	237	4.40366e-05	90.1891	11.8781	6.49488	3.57023	Inner membrane
yfhM	P76578	1	0.48	181.585	1653	6.31294e-09	21.0016	10.3406	4.39243	3.37025	Outer membrane
patZ	P76594	9	10.95	97.987	886	7.49774e-19	119.617	223.562	6.90228	7.80453	Inner membrane
ynjD	P76909	1	4.61	24.017	217	9.23662e-14	83.7994	88.7183	6.38887	6.47116	Inner membrane
omp	Q1PI90	1	3.17	27.594	252	1.06621e-17	178.861	298.918	7.4827	8.22361	Outer membrane
yobH	Q2MB16	1	13.92	8.514	79	4.02625e-08	8.30935	24.5744	3.05473	4.61908	Inner membrane
yghG	Q46835	2	15.44	14.67	136	1.11907e-11	133.354	49.4154	7.05912	5.62689	Outer membrane
copA	Q59385	1	1.44	87.873	834	0.00112252	10.8091	15.0205	3.43418	3.90886	Inner membrane

## Sheet: 50-100nm
Gene name	Protein accession	Matched peptides	Coverage (%)	MW (kDa)	Sequence length	P-value	50 < EcN-derived OMVs < 100 nm. Intensity value	50 < EcN-derived OMVs < 100 nm.Log2 Intensity value	Subcellular
mraY	B1XC64	1	2.22	39.875	360	0.00238799	13.6512	3.77095	Inner membrane
anmK	B1XFV2	1	2.44	39.496	369	0.000162747	90.8842	6.50596	Inner membrane
pqiC	P0AB10	2	19.25	20.634	187	1.95762e-08	41.7415	5.38341	Outer membrane
ychH	P0AB49	1	10.87	10.486	92	1.24884e-14	50.7054	5.66407	Inner membrane
mgtA	P0ABB8	1	1.11	99.466	898	1.12608e-06	15.3689	3.94194	Inner membrane
fliL	P0ABX8	1	8.44	17.221	154	0.00917852	4.11285	2.04014	Outer membrane
sdhD	P0AC44	1	8.7	12.868	115	9.87882e-10	223.974	7.80719	Inner membrane
lptF	P0AF98	1	3.55	40.358	366	0.00216574	72.8949	6.18775	Inner membrane
oppB	P0AFH2	1	3.59	33.443	306	0.000459294	82.49	6.36615	Inner membrane
secF	P0AG93	1	4.02	35.382	323	1.14091e-11	13.4836	3.75313	Inner membrane
fecE	P15031	2	9.8	28.191	255	3.7991e-18	47.3459	5.56517	Inner membrane
malI	P18811	1	2.63	36.625	342	1.54274e-16	112.677	6.81605	Inner membrane
yijO	P32677	1	4.24	32.149	283	3.61222e-10	53.0134	5.72828	Outer membrane
yjbH	P32689	1	1.72	78.491	698	1.17537e-08	109.411	6.77361	Outer membrane
dtpB	P36837	1	2.86	53.575	489	6.60952e-12	13.7228	3.77851	Inner membrane
ychO	P39165	1	3.02	52.1	464	1.2682e-11	31.3491	4.97035	Outer membrane
pqiB	P43671	1	2.38	60.52	546	7.61656e-05	13.2666	3.72973	Outer membrane
yhdY	P45768	1	3.27	41.484	367	1.35317e-08	15.3191	3.93726	Inner membrane
msbA	P60752	2	3.44	64.461	582	3.46365e-12	147.717	7.2067	Inner membrane
flhA	P76298	1	1.3	74.843	692	5.99386e-09	11.467	3.51941	Inner membrane

## Sheet: 100-300nm
Gene name	Protein accession	Matched peptides	Coverage (%)	MW (kDa)	Sequence length	P-value	100 < EcN-derived OMVs < 300 nm. Intensity value	100 < EcN-derived OMVs < 300 nm.Log2 Intensity value	Subcellular
dctA	C4ZW75	1	2.1	45.418	428	7.80982e-11	563.65	9.13866	Inner membrane
yccF	P0AB12	2	21.62	16.275	148	1.16107e-05	15.2643	3.93209	Inner membrane
pntB	P0AB67	1	2.81	48.723	462	2.31949e-09	16.4793	4.04258	Inner membrane
lpxL	P0ACV0	1	2.94	35.407	306	2.51334e-12	28.0745	4.81119	Inner membrane
ampE	P0AE14	1	3.87	32.122	284	5.67988e-09	27.0438	4.75723	Inner membrane
rssB	P0AEV1	1	2.67	37.302	337	0.00549751	40.5138	5.34034	Inner membrane
cstA	P15078	1	1.71	75.105	701	5.632e-10	43.8964	5.45603	Inner membrane
yicH	P31433	1	1.76	62.272	569	7.80192e-11	17.6701	4.14324	Outer membrane
kduD	P37769	1	8.7	27.07	253	1.14584e-11	52.4348	5.71245	Inner membrane
ygjJ	P42591	1	4.21	40.099	356	1.16968e-15	36.682	5.197	Outer membrane
mdoH	P62517	1	1.42	96.937	847	1.28888e-05	9.95952	3.31608	Inner membrane
ygdQ	P67127	1	4.64	26.157	237	8.94976e-05	16.6373	4.05635	Inner membrane
ptsG	P69786	2	6.5	50.677	477	7.34211e-11	17.1663	4.10151	Inner membrane
yebT	P76272	1	1.82	94.97	877	0.000875908	1.86149	0.896456	Outer membrane
